# Supplementary material for: Simultaneous SARS-CoV-2 Genome Sequencing of 384 Samples on an Illumina MiSeq Instrument through Protocol Optimization
Source: Genes (Basel). 2022 Sep 14;13(9):1648. doi: 10.3390/genes13091648 (PMC9498777; doi:10.3390/genes13091648)
Supplement: Supplementary file 1 [file genes-13-01648-s001.zip › Table S1.xlsx]

## Sheet: Feuil1
Run	Sample ID	Number of Raw Reads R1	Number of Raw Reads R2	Number of Reads after trimming R1	Number of Reads after trimming R2	Number of mapped Reads	% of Reads Aligned with Reference	X coverage	% Genome coverage	Number of variants Called	IHU	Nextclade	PANGO Lineage
Miseq illumina	IHUCOVID-052217-Miseq2M/2020	96412	96412	80343	80478	80167	99.61	670.29	77.54	14	Marseille4	20A.EU2	B.1.160
Miseq illumina	IHUCOVID-051207-Miseq2M/2020	54344	54344	45287	45389	45193	99.57	377.87	89.89	20	Marseille4	20A.EU2	B.1.160
Miseq illumina	IHUCOVID-071234-Miseq2M/2020	114204	114204	95170	95563	94882	99.29	793.33	82.38	15	Marseille2	20E (EU1)	B.1.177
Miseq illumina	IHUCOVID-051221-Miseq2M/2020	144955	144955	120796	121054	120562	99.59	1008.04	69.51	15	Marseille4	20A.EU2	B.1.160
Miseq illumina	IHUCOVID-071235-Miseq2M/2020	117403	117403	97836	97933	97468	99.53	814.95	84.53	18	Marseille4	20A.EU2	B.1.160
Miseq illumina	IHUCOVID-051265-Miseq2M/2020	59280	59280	49400	49647	49288	99.28	412.11	94.08	21	Marseille4	20A.EU2	B.1.160
Miseq illumina	IHUCOVID-051267-Miseq2M/2020	62368	62368	51973	52055	51836	99.58	433.41	92.12	21	Marseille4	20A.EU2	B.1.160
Miseq illumina	IHUCOVID-051272-Miseq2M/2020	94820	94820	79017	79155	78806	99.56	658.91	90.99	21	Marseille4	20A.EU2	B.1.160
Miseq illumina	IHUCOVID-071236-Miseq2M/2020	134147	134147	111789	111993	111444	99.51	931.81	51.28	28	20B	20B	B.1.1
Miseq illumina	IHUCOVID-052287-Miseq2M/2020	64386	64386	53655	53896	53526	99.31	447.54	94.16	21	Marseille4	20A.EU2	B.1.160
Miseq illumina	IHUCOVID-071237-Miseq2M/2020	81815	81815	68179	68362	67973	99.43	568.34	91.38	28	Marseille4	20A.EU2	B.1.160
Miseq illumina	IHUCOVID-071238-Miseq2M/2020	32964	32964	27470	27506	27380	99.54	228.93	93.64	24	20B	20B	B.1.1.294
Miseq illumina	IHUCOVID-071239-Miseq2M/2020	117730	117730	98108	98274	97814	99.53	817.84	14.45	4	VAR_IND	VAR_IND	B.1
Miseq illumina	IHUCOVID-071240-Miseq2M/2020	143639	143639	119699	120257	119457	99.33	998.8	2.65	4	VAR_IND	VAR_IND	None
Miseq illumina	IHUCOVID-071309-Miseq2M/2022	28002	28002	23335	23304	23225	99.66	194.19	99.78	58	21K ( Omicron )	21K ( Omicron )	BA.1.1
Miseq illumina	IHUCOVID-071310-Miseq2M/2022	27649	27649	23041	23080	22972	99.53	192.07	98.97	58	21K ( Omicron )	21K ( Omicron )	BA.1
Miseq illumina	IHUCOVID-071241-Miseq2M/2022	35831	35831	29859	29974	29788	99.38	249.06	96.72	68	21L ( Omicron )	21L ( Omicron )	BA.2
Miseq illumina	IHUCOVID-071311-Miseq2M/2022	24593	24593	20494	20582	20453	99.37	171.01	99.78	69	21L ( Omicron )	21L ( Omicron )	BA.2
Miseq illumina	IHUCOVID-071312-Miseq2M/2022	10534	10534	8778	8769	8733	99.59	73.02	5.74	4	VAR_IND	VAR_IND	None
Miseq illumina	IHUCOVID-071313-Miseq2M/2022	10846	10846	9038	9059	9017	99.54	75.39	96.93	65	21K ( Omicron )	21K ( Omicron )	BA.1
Miseq illumina	IHUCOVID-071314-Miseq2M/2022	28207	28207	23506	23552	23452	99.58	196.09	97.08	57	21K ( Omicron )	21K ( Omicron )	BA.1.1
Miseq illumina	IHUCOVID-071315-Miseq2M/2022	7298	7298	6082	6093	6055	99.38	50.63	96.92	60	21K ( Omicron )	21K ( Omicron )	BA.1.1.1
Miseq illumina	IHUCOVID-071316-Miseq2M/2022	12274	12274	10228	10239	10199	99.61	85.28	10.29	2	VAR_IND	VAR_IND	None
Miseq illumina	IHUCOVID-071317-Miseq2M/2022	101309	101309	84424	84634	84239	99.53	704.34	99.04	70	21L ( Omicron )	21L ( Omicron )	BA.2
Miseq illumina	IHUCOVID-071318-Miseq2M/2022	24749	24749	20624	20663	20564	99.52	171.94	95.29	63	21L ( Omicron )	21L ( Omicron )	BA.2
Miseq illumina	IHUCOVID-071319-Miseq2M/2022	39640	39640	33033	33155	32945	99.37	275.46	14.5	13	VAR_IND	VAR_IND	None
Miseq illumina	IHUCOVID-071320-Miseq2M/2022	86986	86986	72488	72470	72097	99.49	602.82	99.86	69	21L ( Omicron )	21L ( Omicron )	BA.2
Miseq illumina	IHUCOVID-071321-Miseq2M/2022	16055	16055	13379	13376	13317	99.56	111.35	98.32	68	21L ( Omicron )	21L ( Omicron )	BA.2
Miseq illumina	IHUCOVID-071242-Miseq2M/2022	40507	40507	33756	33895	33649	99.27	281.35	96.49	67	21L ( Omicron )	21L ( Omicron )	BA.2
Miseq illumina	IHUCOVID-071243-Miseq2M/2022	151090	151090	125908	126276	125604	99.47	1050.2	99.01	69	21L ( Omicron )	21L ( Omicron )	BA.2
Miseq illumina	IHUCOVID-071244-Miseq2M/2022	48583	48583	40486	40610	40381	99.44	337.63	97.59	72	21L ( Omicron )	21L ( Omicron )	BA.2
Miseq illumina	IHUCOVID-071416-Miseq2M/2022	69713	69713	58094	58233	57994	99.59	484.9	97.58	60	21K ( Omicron )	21K ( Omicron )	BA.1
Miseq illumina	IHUCOVID-071414-Miseq2M/2022	37770	37770	31475	31520	31406	99.64	262.59	96.26	61	21K ( Omicron )	21K ( Omicron )	BA.1
Miseq illumina	IHUCOVID-071548-Miseq2M/2022	86443	86443	72036	72248	71833	99.43	600.61	97.42	70	21L ( Omicron )	21L ( Omicron )	BA.2
Miseq illumina	IHUCOVID-071322-Miseq2M/2022	80442	80442	67035	67170	66891	99.58	559.29	33.58	14	VAR_IND	VAR_IND	None
Miseq illumina	IHUCOVID-071323-Miseq2M/2022	128233	128233	106861	107484	106451	99.04	890.06	96.85	68	21L ( Omicron )	21L ( Omicron )	BA.2
Miseq illumina	IHUCOVID-071324-Miseq2M/2022	194612	194612	162177	162747	161826	99.43	1353.06	87.69	51	21K ( Omicron )	21K ( Omicron )	BA.1.1.1
Miseq illumina	IHUCOVID-071325-Miseq2M/2022	56316	56316	46930	47076	46783	99.38	391.16	87.18	48	21K ( Omicron )	21K ( Omicron )	BA.1.1.1
Miseq illumina	IHUCOVID-071326-Miseq2M/2022	1391	1391	1159	1162	1158	99.66	9.68	3.11	3	VAR_IND	VAR_IND	None
Miseq illumina	IHUCOVID-071406-Miseq2M/2022	67591	67591	56326	56589	56099	99.13	469.06	84.86	48	21L ( Omicron )	21L ( Omicron )	BA.2
Miseq illumina	IHUCOVID-071415-Miseq2M/2022	47531	47531	39609	39695	39523	99.57	330.46	97.8	62	21K ( Omicron )	21K ( Omicron )	BA.1.1.1
Miseq illumina	IHUCOVID-071471-Miseq2M/2022	930	930	775	777	773	99.49	6.46	29.96	19	VAR_IND	VAR_IND	None
Miseq illumina	IHUCOVID-071327-Miseq2M/2022	10978	10978	9148	9144	9119	99.73	76.25	12.36	6	VAR_IND	VAR_IND	None
Miseq illumina	IHUCOVID-071328-Miseq2M/2022	15977	15977	13314	13345	13288	99.57	111.1	11.99	12	VAR_IND	VAR_IND	None
Miseq illumina	IHUCOVID-071329-Miseq2M/2022	3100	3100	2583	2582	2574	99.69	21.52	11.41	6	VAR_IND	VAR_IND	None
Miseq illumina	IHUCOVID-071403-Miseq2M/2022	47558	47558	39632	39726	39542	99.54	330.62	96.4	63	21L ( Omicron )	21L ( Omicron )	BA.2
Miseq illumina	IHUCOVID-071418-Miseq2M/2022	19806	19806	16505	16520	16433	99.47	137.4	98.42	63	21K ( Omicron )	21K ( Omicron )	BA.1.1.1
Miseq illumina	IHUCOVID-071448-Miseq2M/2022	210089	210089	175074	175262	174530	99.58	1459.28	99.74	62	21K ( Omicron )	21K ( Omicron )	BA.1.1.16
Miseq illumina	IHUCOVID-071466-Miseq2M/2022	65632	65632	54693	54794	54548	99.55	456.09	99.04	68	21L ( Omicron )	21L ( Omicron )	BA.2
Miseq illumina	IHUCOVID-071413-Miseq2M/2022	68298	68298	56915	56987	56743	99.57	474.44	93.63	59	21K ( Omicron )	21K ( Omicron )	BA.1
Miseq illumina	IHUCOVID-071442-Miseq2M/2022	25400	25400	21167	21214	21110	99.51	176.51	94.34	59	21K ( Omicron )	21K ( Omicron )	BA.1.1
Miseq illumina	IHUCOVID-071330-Miseq2M/2022	129527	129527	107939	107844	107491	99.67	898.75	81.92	53	21L ( Omicron )	21L ( Omicron )	BA.2
Miseq illumina	IHUCOVID-071245-Miseq2M/2022	41732	41732	34777	34849	34699	99.57	290.13	99.26	69	21L ( Omicron )	21L ( Omicron )	BA.2
Miseq illumina	IHUCOVID-071246-Miseq2M/2022	114016	114016	95013	94853	94446	99.57	789.68	87.29	55	21K ( Omicron )	21K ( Omicron )	BA.1.1.1
Miseq illumina	IHUCOVID-071247-Miseq2M/2022	41711	41711	34759	34903	34685	99.38	290.01	98.06	66	21L ( Omicron )	21L ( Omicron )	BA.2
Miseq illumina	IHUCOVID-071424-Miseq2M/2022	39037	39037	32531	32637	32460	99.46	271.4	97.87	59	21K ( Omicron )	21K ( Omicron )	BA.1.1
Miseq illumina	IHUCOVID-071407-Miseq2M/2022	33360	33360	27800	27875	27736	99.5	231.91	98.16	57	21K ( Omicron )	21K ( Omicron )	BA.1.1.1
Miseq illumina	IHUCOVID-071404-Miseq2M/2022	41122	41122	34268	34331	34184	99.57	285.82	97.68	66	21L ( Omicron )	21L ( Omicron )	BA.2
Miseq illumina	IHUCOVID-071248-Miseq2M/2022	125584	125584	104653	104998	104359	99.39	872.57	7.44	5	VAR_IND	VAR_IND	None
Miseq illumina	IHUCOVID-071249-Miseq2M/2022	88858	88858	74048	74426	73780	99.13	616.89	99.25	67	21L ( Omicron )	21L ( Omicron )	BA.2
Miseq illumina	IHUCOVID-071250-Miseq2M/2022	39103	39103	32586	32653	32504	99.54	271.77	97.6	66	21L ( Omicron )	21L ( Omicron )	BA.2
Miseq illumina	IHUCOVID-071251-Miseq2M/2022	108734	108734	90612	90751	90400	99.61	755.85	96.25	69	21L ( Omicron )	21L ( Omicron )	BA.2
Miseq illumina	IHUCOVID-071252-Miseq2M/2022	33272	33272	27727	27690	27550	99.49	230.35	95.8	66	21L ( Omicron )	21L ( Omicron )	BA.2
Miseq illumina	IHUCOVID-071253-Miseq2M/2022	63108	63108	52590	52636	52398	99.55	438.11	97.65	70	21L ( Omicron )	21L ( Omicron )	BA.2
Miseq illumina	IHUCOVID-071254-Miseq2M/2022	33667	33667	28056	28213	27987	99.2	234.01	96	66	21L ( Omicron )	21L ( Omicron )	BA.2
Miseq illumina	IHUCOVID-071255-Miseq2M/2022	41524	41524	34603	34673	34537	99.61	288.77	98.25	66	21L ( Omicron )	21L ( Omicron )	BA.2
Miseq illumina	IHUCOVID-071256-Miseq2M/2022	14281	14281	11901	11923	11875	99.6	99.29	92.76	61	21L ( Omicron )	21L ( Omicron )	BA.2
Miseq illumina	IHUCOVID-071257-Miseq2M/2022	40278	40278	33565	33588	33359	99.32	278.92	97.92	65	21L ( Omicron )	21L ( Omicron )	BA.2
Miseq illumina	IHUCOVID-071258-Miseq2M/2022	39304	39304	32753	32850	32675	99.47	273.2	98.4	70	21L ( Omicron )	21L ( Omicron )	BA.2
Miseq illumina	IHUCOVID-071259-Miseq2M/2022	40154	40154	33462	33534	33391	99.57	279.19	97.12	69	21L ( Omicron )	21L ( Omicron )	BA.2
Miseq illumina	IHUCOVID-071260-Miseq2M/2022	32546	32546	27122	27178	27035	99.47	226.05	97.42	66	21L ( Omicron )	21L ( Omicron )	BA.2
Miseq illumina	IHUCOVID-071331-Miseq2M/2022	154009	154009	128341	128802	127995	99.37	1070.19	99.04	60	21K ( Omicron )	21K ( Omicron )	BA.1.1
Miseq illumina	IHUCOVID-071332-Miseq2M/2022	24296	24296	20247	20300	20175	99.38	168.69	98.31	60	21K ( Omicron )	21K ( Omicron )	BA.1
Miseq illumina	IHUCOVID-071333-Miseq2M/2022	40634	40634	33862	33831	33704	99.62	281.81	98.77	59	21K ( Omicron )	21K ( Omicron )	BA.1.1
Miseq illumina	IHUCOVID-071334-Miseq2M/2022	75983	75983	63319	63463	63175	99.55	528.22	98.41	68	21L ( Omicron )	21L ( Omicron )	BA.2
Miseq illumina	IHUCOVID-071335-Miseq2M/2022	42067	42067	35056	35132	34964	99.52	292.34	99.09	60	21K ( Omicron )	21K ( Omicron )	BA.1.1
Miseq illumina	IHUCOVID-071336-Miseq2M/2022	106944	106944	89120	89333	88901	99.52	743.32	99.81	69	21L ( Omicron )	21L ( Omicron )	BA.2
Miseq illumina	IHUCOVID-071337-Miseq2M/2022	110258	110258	91882	92017	91626	99.58	766.1	99.7	71	21L ( Omicron )	21L ( Omicron )	BA.2
Miseq illumina	IHUCOVID-071338-Miseq2M/2022	65956	65956	54963	54925	54647	99.49	456.91	98.42	71	21L ( Omicron )	21L ( Omicron )	BA.2
Miseq illumina	IHUCOVID-071339-Miseq2M/2022	233552	233552	194627	195305	194062	99.36	1622.59	99.81	58	21K ( Omicron )	21K ( Omicron )	BA.1
Miseq illumina	IHUCOVID-071340-Miseq2M/2022	36968	36968	30807	30897	30725	99.44	256.9	93.33	63	21L ( Omicron )	21L ( Omicron )	BA.2
Miseq illumina	IHUCOVID-071341-Miseq2M/2022	96798	96798	80665	80825	80342	99.4	671.76	95.44	68	21L ( Omicron )	21L ( Omicron )	BA.2
Miseq illumina	IHUCOVID-071342-Miseq2M/2022	40825	40825	34021	34095	33911	99.46	283.54	97.49	70	21L ( Omicron )	21L ( Omicron )	BA.2
Miseq illumina	IHUCOVID-071343-Miseq2M/2022	50032	50032	41693	41727	41503	99.46	347.02	96.19	67	21L ( Omicron )	21L ( Omicron )	BA.2
Miseq illumina	IHUCOVID-071344-Miseq2M/2022	100130	100130	83442	83455	83075	99.54	694.61	98.64	67	21L ( Omicron )	21L ( Omicron )	BA.2
Miseq illumina	IHUCOVID-071345-Miseq2M/2022	57173	57173	47644	47910	47501	99.15	397.17	98.76	67	21L ( Omicron )	21L ( Omicron )	BA.2
Miseq illumina	IHUCOVID-071346-Miseq2M/2022	39786	39786	33155	33197	33048	99.55	276.32	97.75	66	21L ( Omicron )	21L ( Omicron )	BA.2
Miseq illumina	IHUCOVID-071347-Miseq2M/2022	52996	52996	44163	44455	44009	99	367.97	99.04	59	21K ( Omicron )	21K ( Omicron )	BA.1.1
Miseq illumina	IHUCOVID-071348-Miseq2M/2022	14062	14062	11718	11762	11692	99.4	97.76	94.57	67	21L ( Omicron )	21L ( Omicron )	BA.2
Miseq illumina	IHUCOVID-071349-Miseq2M/2022	58532	58532	48777	48862	48650	99.57	406.77	98.86	68	21L ( Omicron )	21L ( Omicron )	BA.2
Miseq illumina	IHUCOVID-071350-Miseq2M/2022	64835	64835	54029	54118	53873	99.55	450.44	91.9	56	21K ( Omicron )	21K ( Omicron )	BA.1.1
Miseq illumina	IHUCOVID-071351-Miseq2M/2022	56557	56557	47131	47333	47004	99.3	393.01	99.03	69	21L ( Omicron )	21L ( Omicron )	BA.2
Miseq illumina	IHUCOVID-071352-Miseq2M/2022	100836	100836	84030	84264	83843	99.5	701.03	99.81	67	21L ( Omicron )	21L ( Omicron )	BA.2
Miseq illumina	IHUCOVID-071353-Miseq2M/2022	154908	154908	129090	129412	128745	99.48	1076.46	98.74	66	21L ( Omicron )	21L ( Omicron )	BA.2
Miseq illumina	IHUCOVID-071354-Miseq2M/2022	101938	101938	84948	85065	84680	99.55	708.03	99.85	59	21K ( Omicron )	21K ( Omicron )	BA.1.1.1
Miseq illumina	IHUCOVID-071355-Miseq2M/2022	169241	169241	141034	141437	140751	99.51	1176.85	99.81	60	21K ( Omicron )	21K ( Omicron )	BA.1
Miseq illumina	IHUCOVID-071356-Miseq2M/2022	1968	1968	1640	1640	1633	99.57	13.65	50.63	34	21L ( Omicron )	21L ( Omicron )	BA.2
Miseq illumina	IHUCOVID-071357-Miseq2M/2022	146814	146814	122345	122566	121983	99.52	1019.92	99.81	68	21L ( Omicron )	21L ( Omicron )	BA.2
Miseq illumina	IHUCOVID-071358-Miseq2M/2022	51750	51750	43125	43357	43018	99.22	359.68	99.77	59	21K ( Omicron )	21K ( Omicron )	BA.1.1
Miseq illumina	IHUCOVID-071359-Miseq2M/2022	75764	75764	63137	63194	62869	99.49	525.66	99.88	53	21M ( Omicron )	21M ( Omicron )	BA.2
Miseq illumina	IHUCOVID-071360-Miseq2M/2022	35705	35705	29754	29836	29683	99.49	248.19	97.24	59	21K ( Omicron )	21K ( Omicron )	BA.1.1.1
Miseq illumina	IHUCOVID-071361-Miseq2M/2022	139366	139366	116138	116370	115834	99.54	968.51	99.81	71	21L ( Omicron )	21L ( Omicron )	BA.2
Miseq illumina	IHUCOVID-071362-Miseq2M/2022	157304	157304	131087	131331	130711	99.53	1092.9	99.89	68	21L ( Omicron )	21L ( Omicron )	BA.2
Miseq illumina	IHUCOVID-071363-Miseq2M/2022	151123	151123	125936	126325	125630	99.45	1050.42	96.57	67	21L ( Omicron )	21L ( Omicron )	BA.2
Miseq illumina	IHUCOVID-071364-Miseq2M/2022	82152	82152	68460	68532	68187	99.5	570.13	98.39	60	21K ( Omicron )	21K ( Omicron )	BA.1.17
Miseq illumina	IHUCOVID-071365-Miseq2M/2022	55124	55124	45937	45999	45671	99.29	381.86	98.42	64	21K ( Omicron )	21K ( Omicron )	BA.1.1
Miseq illumina	IHUCOVID-071366-Miseq2M/2022	37777	37777	31481	31508	31328	99.43	261.94	98.37	62	21K ( Omicron )	21K ( Omicron )	BA.1.1
Miseq illumina	IHUCOVID-071367-Miseq2M/2022	62158	62158	51798	51914	51685	99.56	432.15	98.98	56	21K ( Omicron )	21K ( Omicron )	BA.1
Miseq illumina	IHUCOVID-071368-Miseq2M/2022	46919	46919	39099	39177	38948	99.42	325.65	99.8	68	21L ( Omicron )	21L ( Omicron )	BA.2
Miseq illumina	IHUCOVID-071369-Miseq2M/2022	124129	124129	103441	103631	103122	99.51	862.22	98.44	71	21L ( Omicron )	21L ( Omicron )	BA.2
Miseq illumina	IHUCOVID-071370-Miseq2M/2022	78002	78002	65002	65236	64869	99.44	542.38	98.33	72	21L ( Omicron )	21L ( Omicron )	BA.2
Miseq illumina	IHUCOVID-071371-Miseq2M/2022	15635	15635	13029	13070	12981	99.32	108.54	99.47	71	21L ( Omicron )	21L ( Omicron )	BA.2
Miseq illumina	IHUCOVID-071372-Miseq2M/2022	34082	34082	28402	28455	28317	99.52	236.76	99.79	68	21L ( Omicron )	21L ( Omicron )	BA.2
Miseq illumina	IHUCOVID-071373-Miseq2M/2022	37339	37339	31116	31252	31042	99.33	259.55	99.45	70	21L ( Omicron )	21L ( Omicron )	BA.2.3
Miseq illumina	IHUCOVID-071374-Miseq2M/2022	58673	58673	48894	49055	48761	99.4	407.7	99.4	69	21L ( Omicron )	21L ( Omicron )	BA.2
Miseq illumina	IHUCOVID-071375-Miseq2M/2022	92540	92540	77117	76989	76562	99.45	640.15	98.41	68	21L ( Omicron )	21L ( Omicron )	BA.2
Miseq illumina	IHUCOVID-071376-Miseq2M/2022	93538	93538	77948	77985	77584	99.49	648.7	98.56	66	21L ( Omicron )	21L ( Omicron )	BA.2
Miseq illumina	IHUCOVID-071377-Miseq2M/2022	23796	23796	19830	19833	19706	99.36	164.77	99.74	59	21K ( Omicron )	21K ( Omicron )	BA.1.1
Miseq illumina	IHUCOVID-071378-Miseq2M/2022	88986	88986	74155	74570	73993	99.23	618.67	93.34	55	21K ( Omicron )	21K ( Omicron )	BA.1.1
Miseq illumina	IHUCOVID-071379-Miseq2M/2022	74612	74612	62177	62366	62007	99.42	518.45	99.8	60	21K ( Omicron )	21K ( Omicron )	BA.1.1
Miseq illumina	IHUCOVID-071380-Miseq2M/2022	125101	125101	104251	104432	103904	99.49	868.76	99.67	59	21K ( Omicron )	21K ( Omicron )	BA.1.1
Miseq illumina	IHUCOVID-071381-Miseq2M/2022	59880	59880	49900	49997	49600	99.21	414.72	99.85	56	21K ( Omicron )	21K ( Omicron )	BA.1
Miseq illumina	IHUCOVID-071382-Miseq2M/2022	30434	30434	25362	25431	25249	99.28	211.11	99.79	59	21K ( Omicron )	21K ( Omicron )	BA.1.1.1
Miseq illumina	IHUCOVID-071383-Miseq2M/2022	87750	87750	73125	73268	72890	99.48	609.45	98.77	72	21L ( Omicron )	21L ( Omicron )	BA.2
Miseq illumina	IHUCOVID-071384-Miseq2M/2022	89075	89075	74229	74409	74049	99.52	619.14	99.78	53	21K ( Omicron )	21K ( Omicron )	BA.1.1.1
Miseq illumina	IHUCOVID-071385-Miseq2M/2022	64284	64284	53570	53694	53448	99.54	446.89	95.12	59	21K ( Omicron )	21K ( Omicron )	BA.1.1
Miseq illumina	IHUCOVID-071386-Miseq2M/2022	25535	25535	21279	21352	21209	99.33	177.33	96.4	68	21L ( Omicron )	21L ( Omicron )	BA.2
Miseq illumina	IHUCOVID-071387-Miseq2M/2022	40729	40729	33941	33984	33806	99.48	282.66	99.85	67	21L ( Omicron )	21L ( Omicron )	BA.2
Miseq illumina	IHUCOVID-071388-Miseq2M/2022	27274	27274	22728	22781	22673	99.53	189.57	99.02	65	21L ( Omicron )	21L ( Omicron )	BA.2
Miseq illumina	IHUCOVID-071389-Miseq2M/2022	42991	42991	35826	35839	35710	99.64	298.58	99.87	69	21L ( Omicron )	21L ( Omicron )	BA.2
Miseq illumina	IHUCOVID-071390-Miseq2M/2022	82136	82136	68447	68685	68290	99.42	570.99	98.73	57	21K ( Omicron )	21K ( Omicron )	BA.1
Miseq illumina	IHUCOVID-071391-Miseq2M/2022	106484	106484	88737	88927	88570	99.6	740.55	99.81	69	21L ( Omicron )	21L ( Omicron )	BA.2
Miseq illumina	IHUCOVID-071392-Miseq2M/2022	106196	106196	88497	88767	88322	99.5	738.48	99.53	57	21K ( Omicron )	21K ( Omicron )	BA.1.1.1
Miseq illumina	IHUCOVID-071393-Miseq2M/2022	51028	51028	42523	42679	42392	99.33	354.45	99.39	70	21L ( Omicron )	21L ( Omicron )	BA.2
Miseq illumina	IHUCOVID-071394-Miseq2M/2022	15235	15235	12696	12701	12639	99.51	105.68	96.77	65	21L ( Omicron )	21L ( Omicron )	BA.2
Miseq illumina	IHUCOVID-071395-Miseq2M/2022	31820	31820	26517	26612	26436	99.34	221.04	97.29	66	21L ( Omicron )	21L ( Omicron )	BA.2
Miseq illumina	IHUCOVID-071396-Miseq2M/2022	23320	23320	19433	19459	19358	99.48	161.86	99.81	59	21K ( Omicron )	21K ( Omicron )	BA.1.1
Miseq illumina	IHUCOVID-071397-Miseq2M/2022	17576	17576	14647	14669	14593	99.48	122.02	90.02	53	21K ( Omicron )	21K ( Omicron )	BA.1.1.1
Miseq illumina	IHUCOVID-071398-Miseq2M/2022	16829	16829	14024	14033	13981	99.63	116.9	97.32	58	21K ( Omicron )	21K ( Omicron )	BA.1.1.1
Miseq illumina	IHUCOVID-071399-Miseq2M/2022	50671	50671	42226	42274	42097	99.58	351.98	98.74	58	21K ( Omicron )	21K ( Omicron )	BA.1.1.1
Miseq illumina	IHUCOVID-071400-Miseq2M/2022	26344	26344	21953	21998	21894	99.53	183.06	98.93	67	21L ( Omicron )	21L ( Omicron )	BA.2
Miseq illumina	IHUCOVID-071401-Miseq2M/2022	14512	14512	12093	12118	12058	99.5	100.82	98.94	57	21K ( Omicron )	21K ( Omicron )	BA.1.1
Miseq illumina	IHUCOVID-071591-Miseq2M/2022	83471	83471	69559	69631	69278	99.49	579.25	98.39	68	21L ( Omicron )	21L ( Omicron )	BA.2
Miseq illumina	IHUCOVID-071592-Miseq2M/2022	115187	115187	95989	96381	95736	99.33	800.47	98.88	70	21L ( Omicron )	21L ( Omicron )	BA.2
Miseq illumina	IHUCOVID-071593-Miseq2M/2022	70906	70906	59088	59265	58968	99.5	493.04	98.52	71	21L ( Omicron )	21L ( Omicron )	BA.2
Miseq illumina	IHUCOVID-071594-Miseq2M/2022	109664	109664	91387	91568	91183	99.58	762.4	97.89	67	21L ( Omicron )	21L ( Omicron )	BA.2
Miseq illumina	IHUCOVID-071595-Miseq2M/2022	68980	68980	57483	57735	57310	99.26	479.18	98.3	70	21L ( Omicron )	21L ( Omicron )	BA.2
Miseq illumina	IHUCOVID-071596-Miseq2M/2022	66308	66308	55257	55459	55066	99.29	460.42	98.14	69	21L ( Omicron )	21L ( Omicron )	BA.2
Miseq illumina	IHUCOVID-071412-Miseq2M/2022	22824	22824	19020	19034	18942	99.52	158.38	96.09	65	21L ( Omicron )	21L ( Omicron )	BA.2
Miseq illumina	IHUCOVID-071597-Miseq2M/2022	106637	106637	88864	89091	88640	99.49	741.14	98.43	59	21K ( Omicron )	21K ( Omicron )	BA.1.1
Miseq illumina	IHUCOVID-071598-Miseq2M/2022	114889	114889	95741	95892	95496	99.59	798.46	98.45	57	21K ( Omicron )	21K ( Omicron )	BA.1.1
Miseq illumina	IHUCOVID-071599-Miseq2M/2022	59551	59551	49626	49729	49458	99.46	413.53	99.85	67	21L ( Omicron )	21L ( Omicron )	BA.2
Miseq illumina	IHUCOVID-071600-Miseq2M/2022	116402	116402	97002	97137	96708	99.56	808.6	95.78	56	21K ( Omicron )	21K ( Omicron )	BA.1.1
Miseq illumina	IHUCOVID-071411-Miseq2M/2022	41863	41863	34886	35009	34766	99.31	290.69	96.65	67	21L ( Omicron )	21L ( Omicron )	BA.2
Miseq illumina	IHUCOVID-071417-Miseq2M/2022	18718	18718	15598	15604	15538	99.58	129.92	97.29	66	21L ( Omicron )	21L ( Omicron )	BA.2
Miseq illumina	IHUCOVID-071419-Miseq2M/2022	167096	167096	139247	139742	138887	99.39	1161.26	94.78	64	21L ( Omicron )	21L ( Omicron )	BA.2
Miseq illumina	IHUCOVID-071420-Miseq2M/2022	46264	46264	38553	38640	38446	99.5	321.45	97.23	73	21L ( Omicron )	21L ( Omicron )	BA.2
Miseq illumina	IHUCOVID-071421-Miseq2M/2022	49264	49264	41053	41106	40898	99.49	341.96	96.11	69	21L ( Omicron )	21L ( Omicron )	BA.2
Miseq illumina	IHUCOVID-071422-Miseq2M/2022	10717	10717	8931	8946	8908	99.58	74.48	94.77	67	21L ( Omicron )	21L ( Omicron )	BA.2
Miseq illumina	IHUCOVID-071423-Miseq2M/2022	43964	43964	36637	36744	36552	99.48	305.62	88.05	65	21L ( Omicron )	21L ( Omicron )	BA.2
Miseq illumina	IHUCOVID-071425-Miseq2M/2022	29773	29773	24811	24904	24742	99.35	206.87	99	66	21L ( Omicron )	21L ( Omicron )	BA.2
Miseq illumina	IHUCOVID-071427-Miseq2M/2022	23360	23360	19467	19473	19396	99.6	162.17	97.47	63	21K ( Omicron )	21K ( Omicron )	BA.1.1.1
Miseq illumina	IHUCOVID-071428-Miseq2M/2022	16198	16198	13498	13512	13459	99.61	112.53	95.57	59	21K ( Omicron )	21K ( Omicron )	BA.1.1
Miseq illumina	IHUCOVID-071429-Miseq2M/2022	24432	24432	20360	20389	20303	99.58	169.76	95.35	58	21K ( Omicron )	21K ( Omicron )	BA.1.1
Miseq illumina	IHUCOVID-071430-Miseq2M/2022	29614	29614	24678	24767	24598	99.32	205.67	95.98	58	21K ( Omicron )	21K ( Omicron )	BA.1.1
Miseq illumina	IHUCOVID-071431-Miseq2M/2022	28757	28757	23964	24014	23915	99.59	199.96	95.06	65	21L ( Omicron )	21L ( Omicron )	BA.2
Miseq illumina	IHUCOVID-071432-Miseq2M/2022	30976	30976	25813	25900	25731	99.35	215.14	97.4	60	21K ( Omicron )	21K ( Omicron )	BA.1
Miseq illumina	IHUCOVID-071433-Miseq2M/2022	44857	44857	37381	37545	37277	99.29	311.68	97.84	69	21L ( Omicron )	21L ( Omicron )	BA.2.3
Miseq illumina	IHUCOVID-071434-Miseq2M/2022	34374	34374	28645	28810	28589	99.23	239.04	94.44	65	21L ( Omicron )	21L ( Omicron )	BA.2.3
Miseq illumina	IHUCOVID-071435-Miseq2M/2022	45080	45080	37567	37670	37483	99.5	313.4	90.03	62	21L ( Omicron )	21L ( Omicron )	BA.2
Miseq illumina	IHUCOVID-071436-Miseq2M/2022	64450	64450	53708	53880	53581	99.45	448	68.48	37	21L ( Omicron )	21L ( Omicron )	BA.2
Miseq illumina	IHUCOVID-071437-Miseq2M/2022	35069	35069	29224	29318	29161	99.46	243.82	95.43	59	21K ( Omicron )	21K ( Omicron )	BA.1.1
Miseq illumina	IHUCOVID-071438-Miseq2M/2022	32728	32728	27273	27284	27175	99.6	227.22	94.38	66	21K ( Omicron )	21K ( Omicron )	BA.1
Miseq illumina	IHUCOVID-071439-Miseq2M/2022	37603	37603	31336	31361	31223	99.56	261.06	95.65	65	21K ( Omicron )	21K ( Omicron )	BA.1
Miseq illumina	IHUCOVID-071440-Miseq2M/2022	50202	50202	41835	41948	41738	99.5	348.98	96.43	60	21K ( Omicron )	21K ( Omicron )	BA.1.1
Miseq illumina	IHUCOVID-071441-Miseq2M/2022	39541	39541	32951	33122	32856	99.2	274.72	98.32	59	21K ( Omicron )	21K ( Omicron )	BA.1.1.1
Miseq illumina	IHUCOVID-071443-Miseq2M/2022	43372	43372	36143	36204	36027	99.51	301.23	99.15	68	21L ( Omicron )	21L ( Omicron )	BA.2
Miseq illumina	IHUCOVID-071444-Miseq2M/2022	31876	31876	26563	26623	26500	99.54	221.57	89.9	66	21L ( Omicron )	21L ( Omicron )	BA.2
Miseq illumina	IHUCOVID-071445-Miseq2M/2022	50156	50156	41797	41863	41690	99.59	348.58	97.63	75	21L ( Omicron )	21L ( Omicron )	BA.2
Miseq illumina	IHUCOVID-071446-Miseq2M/2022	33226	33226	27688	27755	27604	99.46	230.8	95.34	68	21L ( Omicron )	21L ( Omicron )	BA.2
Miseq illumina	IHUCOVID-071447-Miseq2M/2022	26387	26387	21989	22028	21941	99.61	183.45	91.39	68	21L ( Omicron )	21L ( Omicron )	BA.2
Miseq illumina	IHUCOVID-071449-Miseq2M/2022	22385	22385	18654	18682	18605	99.59	155.56	95.34	63	21L ( Omicron )	21L ( Omicron )	BA.2
Miseq illumina	IHUCOVID-071450-Miseq2M/2022	16522	16522	13768	13811	13718	99.33	114.7	95.03	64	21L ( Omicron )	21L ( Omicron )	BA.2
Miseq illumina	IHUCOVID-071451-Miseq2M/2022	12527	12527	10439	10458	10407	99.51	87.02	96.36	57	21K ( Omicron )	21K ( Omicron )	BA.1.1
Miseq illumina	IHUCOVID-071453-Miseq2M/2022	30347	30347	25289	25388	25230	99.38	210.95	95.46	61	21K ( Omicron )	21K ( Omicron )	BA.1.1
Miseq illumina	IHUCOVID-071454-Miseq2M/2022	50987	50987	42489	42589	42409	99.58	354.59	91.26	65	21L ( Omicron )	21L ( Omicron )	BA.2
Miseq illumina	IHUCOVID-071455-Miseq2M/2022	38563	38563	32136	32261	32048	99.34	267.96	93.81	65	21L ( Omicron )	21L ( Omicron )	BA.2
Miseq illumina	IHUCOVID-071456-Miseq2M/2022	43418	43418	36182	36131	35944	99.48	300.54	95.31	66	21L ( Omicron )	21L ( Omicron )	BA.2
Miseq illumina	IHUCOVID-071457-Miseq2M/2022	16818	16818	14015	14023	13978	99.68	116.87	93.06	65	21L ( Omicron )	21L ( Omicron )	BA.2
Miseq illumina	IHUCOVID-071458-Miseq2M/2022	10817	10817	9014	9027	8992	99.61	75.18	87.72	62	21L ( Omicron )	21L ( Omicron )	BA.2
Miseq illumina	IHUCOVID-071459-Miseq2M/2022	38365	38365	31971	32009	31836	99.46	266.19	98.6	68	21L ( Omicron )	21L ( Omicron )	BA.2
Miseq illumina	IHUCOVID-071460-Miseq2M/2022	35545	35545	29621	29706	29499	99.3	246.65	98.24	68	21L ( Omicron )	21L ( Omicron )	BA.2
Miseq illumina	IHUCOVID-071462-Miseq2M/2022	34992	34992	29160	29141	29018	99.58	242.63	96.94	69	21L ( Omicron )	21L ( Omicron )	BA.2
Miseq illumina	IHUCOVID-071463-Miseq2M/2022	70975	70975	59146	59492	59030	99.22	493.56	96.1	69	21L ( Omicron )	21L ( Omicron )	BA.2
Miseq illumina	IHUCOVID-071461-Miseq2M/2022	33328	33328	27773	27875	27673	99.28	231.38	88.97	61	21L ( Omicron )	21L ( Omicron )	BA.2
Miseq illumina	IHUCOVID-071464-Miseq2M/2022	55165	55165	45971	46030	45837	99.58	383.25	97.76	71	21L ( Omicron )	21L ( Omicron )	BA.2
Miseq illumina	IHUCOVID-071465-Miseq2M/2022	87982	87982	73318	73561	73129	99.41	611.45	96.97	67	21L ( Omicron )	21L ( Omicron )	BA.2
Miseq illumina	IHUCOVID-071405-Miseq2M/2022	34429	34429	28691	28761	28606	99.46	239.18	95.94	69	21L ( Omicron )	21L ( Omicron )	BA.2
Miseq illumina	IHUCOVID-071467-Miseq2M/2022	37506	37506	31255	31330	31188	99.55	260.77	98.09	71	21L ( Omicron )	21L ( Omicron )	BA.2
Miseq illumina	IHUCOVID-071468-Miseq2M/2022	15900	15900	13250	13297	13214	99.38	110.48	95.34	63	21L ( Omicron )	21L ( Omicron )	BA.2
Miseq illumina	IHUCOVID-071469-Miseq2M/2022	20561	20561	17134	17153	17068	99.5	142.71	96.68	68	21L ( Omicron )	21L ( Omicron )	BA.2
Miseq illumina	IHUCOVID-071470-Miseq2M/2022	0	0	0	0	0	0	0	0	0	VAR_IND	VAR_IND	None
Miseq illumina	IHUCOVID-071408-Miseq2M/2022	41893	41893	34911	34965	34809	99.55	291.05	96.86	69	21L ( Omicron )	21L ( Omicron )	BA.2
Miseq illumina	IHUCOVID-071409-Miseq2M/2022	33126	33126	27605	27679	27542	99.51	230.28	98.95	67	21L ( Omicron )	21L ( Omicron )	BA.2
Miseq illumina	IHUCOVID-071410-Miseq2M/2022	52622	52622	43852	44027	43765	99.4	365.93	86.89	55	21L ( Omicron )	21L ( Omicron )	BA.2
Miseq illumina	IHUCOVID-071402-Miseq2M/2022	29161	29161	24301	24325	24234	99.63	202.63	99.43	59	21K ( Omicron )	21K ( Omicron )	BA.1.1
Miseq illumina	IHUCOVID-071452-Miseq2M/2022	46250	46250	38542	38444	38284	99.58	320.1	87.61	56	21L ( Omicron )	21L ( Omicron )	BA.2
Miseq illumina	IHUCOVID-071426-Miseq2M/2022	31488	31488	26240	26274	26150	99.53	218.65	93.96	58	21K ( Omicron )	21K ( Omicron )	BA.1.1.1
Miseq illumina	IHUCOVID-071261-Miseq2M/2022	35717	35717	29764	29761	29628	99.55	247.73	97.49	66	21L ( Omicron )	21L ( Omicron )	BA.2
Miseq illumina	IHUCOVID-071262-Miseq2M/2022	131420	131420	109517	109766	109240	99.52	913.38	18.14	10	VAR_IND	VAR_IND	None
Miseq illumina	IHUCOVID-071263-Miseq2M/2022	99887	99887	83239	83413	83050	99.56	694.4	88.26	59	21K ( Omicron )	21K ( Omicron )	BA.1.1
Miseq illumina	IHUCOVID-071264-Miseq2M/2022	29492	29492	24577	24633	24526	99.57	205.07	95.43	66	21L ( Omicron )	21L ( Omicron )	BA.2
Miseq illumina	IHUCOVID-071265-Miseq2M/2022	119041	119041	99201	99168	98755	99.58	825.71	87.83	54	21K ( Omicron )	21K ( Omicron )	BA.1.1.1
Miseq illumina	IHUCOVID-071266-Miseq2M/2022	19780	19780	16483	16482	16387	99.42	137.02	96.12	69	21L ( Omicron )	21L ( Omicron )	BA.2
Miseq illumina	IHUCOVID-071267-Miseq2M/2022	151199	151199	125999	126435	125719	99.43	1051.16	98.35	69	21L ( Omicron )	21L ( Omicron )	BA.2
Miseq illumina	IHUCOVID-071268-Miseq2M/2022	26658	26658	22215	22345	22155	99.15	185.24	97.21	70	21L ( Omicron )	21L ( Omicron )	BA.2
Miseq illumina	IHUCOVID-071269-Miseq2M/2022	105838	105838	88198	88418	87947	99.47	735.34	99.06	69	21L ( Omicron )	21L ( Omicron )	BA.2
Miseq illumina	IHUCOVID-071601-Miseq2M/2022	38290	38290	31908	31969	31813	99.51	265.99	97.61	66	21L ( Omicron )	21L ( Omicron )	BA.2
Miseq illumina	IHUCOVID-071602-Miseq2M/2022	65054	65054	54212	54380	54071	99.43	452.1	99.79	66	21L ( Omicron )	21L ( Omicron )	BA.2
Miseq illumina	IHUCOVID-071603-Miseq2M/2022	31820	31820	26517	26585	26453	99.5	221.18	97.65	71	21L ( Omicron )	21L ( Omicron )	BA.2
Miseq illumina	IHUCOVID-071604-Miseq2M/2022	29814	29814	24845	24928	24759	99.32	207.02	96.81	68	21L ( Omicron )	21L ( Omicron )	BA.2
Miseq illumina	IHUCOVID-071605-Miseq2M/2022	42220	42220	35183	35263	35068	99.45	293.21	96.19	65	21L ( Omicron )	21L ( Omicron )	BA.2
Miseq illumina	IHUCOVID-071606-Miseq2M/2022	61900	61900	51583	51615	51396	99.58	429.73	98.2	73	21L ( Omicron )	21L ( Omicron )	BA.2
Miseq illumina	IHUCOVID-071607-Miseq2M/2022	79082	79082	65902	66130	65747	99.42	549.72	99.1	72	21L ( Omicron )	21L ( Omicron )	BA.2
Miseq illumina	IHUCOVID-071608-Miseq2M/2022	37913	37913	31594	31786	31502	99.11	263.39	97.97	65	21L ( Omicron )	21L ( Omicron )	BA.2
Miseq illumina	IHUCOVID-071609-Miseq2M/2022	32760	32760	27300	27384	27229	99.43	227.67	98.06	70	21L ( Omicron )	21L ( Omicron )	BA.2
Miseq illumina	IHUCOVID-071610-Miseq2M/2022	36349	36349	30291	30481	30224	99.16	252.71	97.42	68	21L ( Omicron )	21L ( Omicron )	BA.2
Miseq illumina	IHUCOVID-071611-Miseq2M/2022	104828	104828	87357	87531	87147	99.56	728.65	92.54	57	21K ( Omicron )	21K ( Omicron )	BA.1.1.1
Miseq illumina	IHUCOVID-071612-Miseq2M/2022	36614	36614	30512	30645	30449	99.36	254.59	97.71	62	21K ( Omicron )	21K ( Omicron )	BA.1.1.1
Miseq illumina	IHUCOVID-071613-Miseq2M/2022	65020	65020	54183	54226	54041	99.66	451.85	98.23	69	21L ( Omicron )	21L ( Omicron )	BA.2
Miseq illumina	IHUCOVID-071614-Miseq2M/2022	39494	39494	32912	33018	32838	99.45	274.57	97.23	69	21L ( Omicron )	21L ( Omicron )	BA.2
Miseq illumina	IHUCOVID-071615-Miseq2M/2022	99191	99191	82659	82830	82444	99.53	689.33	98.51	68	21L ( Omicron )	21L ( Omicron )	BA.2
Miseq illumina	IHUCOVID-071616-Miseq2M/2022	36912	36912	30760	30792	30651	99.54	256.28	94.21	61	21K ( Omicron )	21K ( Omicron )	BA.1.17
Miseq illumina	IHUCOVID-071617-Miseq2M/2022	31990	31990	26658	26748	26566	99.32	222.12	96.36	65	21L ( Omicron )	21L ( Omicron )	BA.2
Miseq illumina	IHUCOVID-071618-Miseq2M/2022	72863	72863	60719	60909	60598	99.49	506.67	91.52	44	21M	21M ( Omicron )	B.1.1.529
Miseq illumina	IHUCOVID-071619-Miseq2M/2022	34555	34555	28796	28865	28723	99.51	240.16	96.45	55	21K ( Omicron )	21K ( Omicron )	BA.1
Miseq illumina	IHUCOVID-071620-Miseq2M/2022	51023	51023	42519	42699	42432	99.37	354.78	95.24	61	21L ( Omicron )	21L ( Omicron )	BA.2
Miseq illumina	IHUCOVID-071621-Miseq2M/2022	73258	73258	61048	61117	60869	99.59	508.94	97.38	58	21K ( Omicron )	21K ( Omicron )	BA.1
Miseq illumina	IHUCOVID-071622-Miseq2M/2022	39677	39677	33064	33146	32976	99.49	275.72	98.05	68	21L ( Omicron )	21L ( Omicron )	BA.2
Miseq illumina	IHUCOVID-071623-Miseq2M/2022	83100	83100	69250	69397	69092	99.56	577.69	97.23	69	21L ( Omicron )	21L ( Omicron )	BA.2
Miseq illumina	IHUCOVID-071624-Miseq2M/2022	31976	31976	26647	26768	26582	99.31	222.26	97.9	67	21L ( Omicron )	21L ( Omicron )	BA.2
Miseq illumina	IHUCOVID-071625-Miseq2M/2022	45232	45232	37693	37765	37553	99.44	313.99	97.66	66	21L ( Omicron )	21L ( Omicron )	BA.2
Miseq illumina	IHUCOVID-071626-Miseq2M/2022	37355	37355	31129	31302	31037	99.15	259.51	98	72	21L ( Omicron )	21L ( Omicron )	BA.2
Miseq illumina	IHUCOVID-071627-Miseq2M/2022	28508	28508	23757	23783	23685	99.59	198.04	96.05	67	21L ( Omicron )	21L ( Omicron )	BA.2
Miseq illumina	IHUCOVID-071628-Miseq2M/2022	55847	55847	46539	46753	46434	99.32	388.24	46.53	27	VAR_IND	VAR_IND	None
Miseq illumina	IHUCOVID-071629-Miseq2M/2022	43484	43484	36237	36363	36150	99.41	302.26	97.64	69	21L ( Omicron )	21L ( Omicron )	BA.2
Miseq illumina	IHUCOVID-071630-Miseq2M/2022	55769	55769	46474	46523	46341	99.61	387.47	97.46	68	21L ( Omicron )	21L ( Omicron )	BA.2
Miseq illumina	IHUCOVID-071631-Miseq2M/2022	39511	39511	32926	32998	32866	99.6	274.8	98.72	70	21L ( Omicron )	21L ( Omicron )	BA.2
Miseq illumina	IHUCOVID-071632-Miseq2M/2022	39822	39822	33185	33362	33098	99.21	276.74	97.38	48	21M	21M ( Omicron )	BA.1.1
Miseq illumina	IHUCOVID-071633-Miseq2M/2022	40944	40944	34120	34323	34037	99.17	284.59	98.27	70	21L ( Omicron )	21L ( Omicron )	BA.2
Miseq illumina	IHUCOVID-071634-Miseq2M/2022	46895	46895	39079	39134	38949	99.53	325.66	97.44	70	21L ( Omicron )	21L ( Omicron )	BA.2
Miseq illumina	IHUCOVID-071635-Miseq2M/2022	57118	57118	47598	47645	47464	99.62	396.86	97.86	70	21L ( Omicron )	21L ( Omicron )	BA.2
Miseq illumina	IHUCOVID-071636-Miseq2M/2022	47250	47250	39375	39427	39274	99.61	328.38	97.73	60	21K ( Omicron )	21K ( Omicron )	BA.1.1
Miseq illumina	IHUCOVID-071637-Miseq2M/2022	42122	42122	35102	35177	34969	99.41	292.38	98.36	60	21K ( Omicron )	21K ( Omicron )	BA.1.1
Miseq illumina	IHUCOVID-071638-Miseq2M/2022	132530	132530	110442	110838	110075	99.31	920.36	97.94	60	21K ( Omicron )	21K ( Omicron )	BA.1.1
Miseq illumina	IHUCOVID-071639-Miseq2M/2022	63864	63864	53220	53398	53075	99.4	443.77	98.09	67	21L ( Omicron )	21L ( Omicron )	BA.2
Miseq illumina	IHUCOVID-071640-Miseq2M/2022	52220	52220	43517	43652	43395	99.41	362.83	95.06	64	21L ( Omicron )	21L ( Omicron )	BA.2
Miseq illumina	IHUCOVID-071641-Miseq2M/2022	48328	48328	40273	40359	40133	99.44	335.56	97.67	69	21L ( Omicron )	21L ( Omicron )	BA.2
Miseq illumina	IHUCOVID-071642-Miseq2M/2022	33228	33228	27690	27737	27622	99.59	230.95	95.46	66	21L ( Omicron )	21L ( Omicron )	BA.2
Miseq illumina	IHUCOVID-071643-Miseq2M/2022	69120	69120	57600	57686	57447	99.59	480.33	97.85	71	21L ( Omicron )	21L ( Omicron )	BA.2
Miseq illumina	IHUCOVID-071644-Miseq2M/2022	43088	43088	35907	35955	35809	99.59	299.41	97.46	71	21L ( Omicron )	21L ( Omicron )	BA.2
Miseq illumina	IHUCOVID-071645-Miseq2M/2022	72523	72523	60436	60777	60274	99.17	503.96	98.37	69	21L ( Omicron )	21L ( Omicron )	BA.2
Miseq illumina	IHUCOVID-071646-Miseq2M/2022	127030	127030	105858	106141	105665	99.55	883.49	99.05	66	21L ( Omicron )	21L ( Omicron )	BA.2
Miseq illumina	IHUCOVID-071647-Miseq2M/2022	42701	42701	35584	35677	35498	99.5	296.81	99.56	68	21L ( Omicron )	21L ( Omicron )	BA.2
Miseq illumina	IHUCOVID-071648-Miseq2M/2022	71510	71510	59592	59663	59375	99.52	496.45	98.71	68	21L ( Omicron )	21L ( Omicron )	BA.2
Miseq illumina	IHUCOVID-071649-Miseq2M/2022	72398	72398	60332	60601	60179	99.3	503.17	97.73	70	21L ( Omicron )	21L ( Omicron )	BA.2
Miseq illumina	IHUCOVID-071650-Miseq2M/2022	54042	54042	45035	45091	44844	99.45	374.95	96.44	67	21L ( Omicron )	21L ( Omicron )	BA.2
Miseq illumina	IHUCOVID-071651-Miseq2M/2022	48106	48106	40088	40198	39878	99.2	333.43	95	62	21K ( Omicron )	21K ( Omicron )	BA.1.17
Miseq illumina	IHUCOVID-071652-Miseq2M/2022	55326	55326	46105	46271	45963	99.33	384.31	98.88	61	21K ( Omicron )	21K ( Omicron )	BA.1.17
Miseq illumina	IHUCOVID-071653-Miseq2M/2022	26815	26815	22346	22338	22259	99.65	186.11	97.49	69	21L ( Omicron )	21L ( Omicron )	BA.2
Miseq illumina	IHUCOVID-071654-Miseq2M/2022	62059	62059	51716	51825	51598	99.56	431.42	99.78	71	21L ( Omicron )	21L ( Omicron )	BA.2
Miseq illumina	IHUCOVID-071655-Miseq2M/2022	49484	49484	41237	41453	41118	99.19	343.8	98.42	71	21L ( Omicron )	21L ( Omicron )	BA.2
Miseq illumina	IHUCOVID-071656-Miseq2M/2022	38658	38658	32215	32312	32125	99.42	268.6	98.32	56	21K ( Omicron )	21K ( Omicron )	BA.1.1
Miseq illumina	IHUCOVID-071657-Miseq2M/2022	83736	83736	69780	69985	69565	99.4	581.65	94.7	62	21K ( Omicron )	21K ( Omicron )	BA.1
Miseq illumina	IHUCOVID-071658-Miseq2M/2022	81980	81980	68317	68593	68142	99.34	569.75	95.31	48	21M	21M ( Omicron )	B.1.1.529
Miseq illumina	IHUCOVID-071659-Miseq2M/2022	70855	70855	59046	59098	58849	99.58	492.05	97.21	58	21K ( Omicron )	21K ( Omicron )	BA.1.1.1
Miseq illumina	IHUCOVID-071660-Miseq2M/2022	77256	77256	64380	64559	64164	99.39	536.49	97.23	68	21L ( Omicron )	21L ( Omicron )	BA.2
Miseq illumina	IHUCOVID-071661-Miseq2M/2022	44502	44502	37085	37171	36996	99.53	309.33	98.4	70	21L ( Omicron )	21L ( Omicron )	BA.2
Miseq illumina	IHUCOVID-071662-Miseq2M/2022	145073	145073	120894	121151	120539	99.49	1007.85	97.76	68	21L ( Omicron )	21L ( Omicron )	BA.2
Miseq illumina	IHUCOVID-071663-Miseq2M/2022	51618	51618	43015	43118	42887	99.46	358.59	99.8	62	21K ( Omicron )	21K ( Omicron )	BA.1.1
Miseq illumina	IHUCOVID-071664-Miseq2M/2022	56026	56026	46688	46700	46513	99.6	388.9	97.6	63	21L ( Omicron )	21L ( Omicron )	BA.2
Miseq illumina	IHUCOVID-071665-Miseq2M/2022	85597	85597	71331	71570	71131	99.39	594.74	97.77	59	21K ( Omicron )	21K ( Omicron )	BA.1
Miseq illumina	IHUCOVID-071666-Miseq2M/2022	51232	51232	42693	42792	42586	99.52	356.07	97.51	71	21L ( Omicron )	21L ( Omicron )	BA.2
Miseq illumina	IHUCOVID-071667-Miseq2M/2022	62136	62136	51780	51773	51551	99.57	431.03	95.47	69	21L ( Omicron )	21L ( Omicron )	BA.2
Miseq illumina	IHUCOVID-071668-Miseq2M/2022	80474	80474	67062	67289	66911	99.44	559.46	99.09	68	21L ( Omicron )	21L ( Omicron )	BA.2
Miseq illumina	IHUCOVID-071669-Miseq2M/2022	64247	64247	53539	53679	53373	99.43	446.26	98.33	58	21K ( Omicron )	21K ( Omicron )	BA.1.1
Miseq illumina	IHUCOVID-071670-Miseq2M/2022	95434	95434	79528	79696	79325	99.53	663.25	99.79	72	21L ( Omicron )	21L ( Omicron )	BA.2
Miseq illumina	IHUCOVID-071671-Miseq2M/2022	68690	68690	57242	57353	57119	99.59	477.58	98.4	56	21K ( Omicron )	21K ( Omicron )	BA.1.1.1
Miseq illumina	IHUCOVID-071672-Miseq2M/2022	52882	52882	44068	44238	43891	99.22	366.98	98.79	71	21L ( Omicron )	21L ( Omicron )	BA.2
Miseq illumina	IHUCOVID-071673-Miseq2M/2022	100087	100087	83406	83580	83141	99.47	695.16	97.39	73	21L ( Omicron )	21L ( Omicron )	BA.2
Miseq illumina	IHUCOVID-071674-Miseq2M/2022	57832	57832	48193	48294	48089	99.58	402.08	97.7	68	21L ( Omicron )	21L ( Omicron )	BA.2
Miseq illumina	IHUCOVID-071675-Miseq2M/2022	77880	77880	64900	64941	64623	99.51	540.33	96.76	69	21L ( Omicron )	21L ( Omicron )	BA.2
Miseq illumina	IHUCOVID-071676-Miseq2M/2022	90953	90953	75794	75960	75583	99.5	631.96	97.71	62	21K ( Omicron )	21K ( Omicron )	BA.1.1
Miseq illumina	IHUCOVID-071677-Miseq2M/2022	69420	69420	57850	57935	57705	99.6	482.48	98.34	58	21K ( Omicron )	21K ( Omicron )	BA.1.1.1
Miseq illumina	IHUCOVID-071678-Miseq2M/2022	91745	91745	76454	76667	76145	99.32	636.66	99.7	71	21L ( Omicron )	21L ( Omicron )	BA.2
Miseq illumina	IHUCOVID-071679-Miseq2M/2022	72642	72642	60535	60828	60341	99.2	504.52	98.41	70	21L ( Omicron )	21L ( Omicron )	BA.2
Miseq illumina	IHUCOVID-071680-Miseq2M/2022	77932	77932	64943	65082	64791	99.55	541.73	98.41	57	21K ( Omicron )	21K ( Omicron )	BA.1
Miseq illumina	IHUCOVID-071681-Miseq2M/2022	100661	100661	83884	84092	83654	99.48	699.45	99.9	67	21L ( Omicron )	21L ( Omicron )	BA.2
Miseq illumina	IHUCOVID-071682-Miseq2M/2022	105042	105042	87535	87759	87202	99.37	729.11	90.83	58	21L ( Omicron )	21L ( Omicron )	BA.2
Miseq illumina	IHUCOVID-071683-Miseq2M/2022	83002	83002	69168	69450	68990	99.34	576.84	98.38	69	21L ( Omicron )	21L ( Omicron )	BA.2
Miseq illumina	IHUCOVID-071492-Miseq2M/2022	194900	194900	162417	163138	162046	99.33	1354.9	93.05	62	21L ( Omicron )	21L ( Omicron )	BA.2
Miseq illumina	IHUCOVID-071482-Miseq2M/2022	22951	22951	19126	19161	19071	99.53	159.46	88.45	54	21K ( Omicron )	21K ( Omicron )	BA.1.1.14
Miseq illumina	IHUCOVID-071495-Miseq2M/2022	33179	33179	27649	27714	27580	99.52	230.6	93.53	61	21K ( Omicron )	21K ( Omicron )	BA.1
Miseq illumina	IHUCOVID-071493-Miseq2M/2022	75608	75608	63007	62910	62657	99.6	523.89	94.95	61	21K ( Omicron )	21K ( Omicron )	BA.1
Miseq illumina	IHUCOVID-071491-Miseq2M/2022	83566	83566	69638	69509	69225	99.59	578.8	96.18	60	21K ( Omicron )	21K ( Omicron )	BA.1
Miseq illumina	IHUCOVID-071494-Miseq2M/2022	69078	69078	57565	57822	57422	99.31	480.12	94.7	63	21L ( Omicron )	21L ( Omicron )	BA.2
Miseq illumina	IHUCOVID-071483-Miseq2M/2022	63904	63904	53253	53285	53038	99.54	443.46	86.33	52	21L ( Omicron )	21L ( Omicron )	BA.2
Miseq illumina	IHUCOVID-071478-Miseq2M/2022	26660	26660	22217	22235	22138	99.56	185.1	92.78	64	21L ( Omicron )	21L ( Omicron )	BA.2
Miseq illumina	IHUCOVID-071479-Miseq2M/2022	27368	27368	22807	22861	22741	99.48	190.14	95.14	65	21L ( Omicron )	21L ( Omicron )	BA.2
Miseq illumina	IHUCOVID-071481-Miseq2M/2022	33511	33511	27926	27961	27854	99.62	232.89	80.02	47	21L ( Omicron )	21L ( Omicron )	BA.2
Miseq illumina	IHUCOVID-071480-Miseq2M/2022	61657	61657	51381	51516	51290	99.56	428.85	97.29	68	21L ( Omicron )	21L ( Omicron )	BA.2
Miseq illumina	IHUCOVID-071475-Miseq2M/2022	65658	65658	54715	54831	54596	99.57	456.49	96.88	67	21L ( Omicron )	21L ( Omicron )	BA.2
Miseq illumina	IHUCOVID-071484-Miseq2M/2022	24593	24593	20494	20530	20451	99.62	170.99	94.82	64	21L ( Omicron )	21L ( Omicron )	BA.2
Miseq illumina	IHUCOVID-071485-Miseq2M/2022	94697	94697	78914	79135	78713	99.47	658.14	76.39	59	21L ( Omicron )	21L ( Omicron )	BA.2
Miseq illumina	IHUCOVID-071487-Miseq2M/2022	30802	30802	25668	25790	25604	99.28	214.08	96.34	72	21L ( Omicron )	21L ( Omicron )	BA.2
Miseq illumina	IHUCOVID-071486-Miseq2M/2022	18479	18479	15399	15433	15371	99.6	128.52	95.03	70	21L ( Omicron )	21L ( Omicron )	BA.2
Miseq illumina	IHUCOVID-071488-Miseq2M/2022	78377	78377	65314	65364	65091	99.58	544.24	98.36	68	21L ( Omicron )	21L ( Omicron )	BA.2
Miseq illumina	IHUCOVID-071489-Miseq2M/2022	146920	146920	122433	122693	122154	99.56	1021.35	97.77	70	21L ( Omicron )	21L ( Omicron )	BA.2
Miseq illumina	IHUCOVID-071490-Miseq2M/2022	112406	112406	93672	93810	93403	99.57	780.96	97.69	69	21L ( Omicron )	21L ( Omicron )	BA.2
Miseq illumina	IHUCOVID-071476-Miseq2M/2022	30690	30690	25575	25680	25498	99.29	213.19	94.48	63	21L ( Omicron )	21L ( Omicron )	BA.2
Miseq illumina	IHUCOVID-071477-Miseq2M/2022	87568	87568	72973	73104	72728	99.49	608.09	81.48	58	21L ( Omicron )	21L ( Omicron )	BA.2
Miseq illumina	IHUCOVID-071474-Miseq2M/2022	44650	44650	37208	37259	37071	99.5	309.96	93.04	63	21L ( Omicron )	21L ( Omicron )	BA.2
Miseq illumina	IHUCOVID-071472-Miseq2M/2022	30605	30605	25504	25584	25413	99.33	212.48	95.95	56	21K ( Omicron )	21K ( Omicron )	BA.1.1.1
Miseq illumina	IHUCOVID-071473-Miseq2M/2022	64848	64848	54040	54242	53922	99.41	450.85	92.58	66	21L ( Omicron )	21L ( Omicron )	BA.2
Miseq illumina	IHUCOVID-071496-Miseq2M/2022	74735	74735	62279	62527	62137	99.38	519.54	95.41	68	21L ( Omicron )	21L ( Omicron )	BA.2
Miseq illumina	IHUCOVID-071270-Miseq2M/2022	68839	68839	57366	57453	57206	99.57	478.31	96.01	67	21L ( Omicron )	21L ( Omicron )	BA.2
Miseq illumina	IHUCOVID-071271-Miseq2M/2022	45864	45864	38220	38303	38105	99.48	318.6	97.61	70	21L ( Omicron )	21L ( Omicron )	BA.2
Miseq illumina	IHUCOVID-071272-Miseq2M/2022	39047	39047	32539	32719	32452	99.18	271.34	96.5	68	21L ( Omicron )	21L ( Omicron )	BA.2
Miseq illumina	IHUCOVID-071273-Miseq2M/2022	23795	23795	19829	19811	19684	99.36	164.58	94.07	64	21L ( Omicron )	21L ( Omicron )	BA.2
Miseq illumina	IHUCOVID-071274-Miseq2M/2022	76243	76243	63536	63628	63371	99.6	529.86	98.26	69	21L ( Omicron )	21L ( Omicron )	BA.2
Miseq illumina	IHUCOVID-071275-Miseq2M/2022	41527	41527	34606	34678	34529	99.57	288.7	97.39	67	21L ( Omicron )	21L ( Omicron )	BA.2
Miseq illumina	IHUCOVID-071276-Miseq2M/2022	148574	148574	123812	124058	123501	99.55	1032.62	97.99	62	21K ( Omicron )	21K ( Omicron )	BA.1.1
Miseq illumina	IHUCOVID-071278-Miseq2M/2022	23410	23410	19508	19547	19432	99.41	162.47	96.09	67	21L ( Omicron )	21L ( Omicron )	BA.2
Miseq illumina	IHUCOVID-071279-Miseq2M/2022	32550	32550	27125	27226	27053	99.36	226.2	96.74	67	21L ( Omicron )	21L ( Omicron )	BA.2
Miseq illumina	IHUCOVID-071280-Miseq2M/2022	63613	63613	53011	53232	52874	99.33	442.09	98.71	67	21L ( Omicron )	21L ( Omicron )	BA.2
Miseq illumina	IHUCOVID-071281-Miseq2M/2022	74065	74065	61721	61928	61577	99.43	514.86	94.66	64	21L ( Omicron )	21L ( Omicron )	BA.2
Miseq illumina	IHUCOVID-071282-Miseq2M/2022	79324	79324	66103	66098	65780	99.52	550	97.4	67	21L ( Omicron )	21L ( Omicron )	BA.2
Miseq illumina	IHUCOVID-071283-Miseq2M/2022	127146	127146	105955	106133	105672	99.57	883.55	19.74	11	VAR_IND	VAR_IND	None
Miseq illumina	IHUCOVID-071284-Miseq2M/2022	68237	68237	56864	56998	56726	99.52	474.3	99.79	67	21L ( Omicron )	21L ( Omicron )	BA.2
Miseq illumina	IHUCOVID-071285-Miseq2M/2022	57563	57563	47969	48145	47829	99.34	399.91	99.26	67	21L ( Omicron )	21L ( Omicron )	BA.2
Miseq illumina	IHUCOVID-071286-Miseq2M/2022	38575	38575	32146	32270	32042	99.29	267.91	96.13	69	21L ( Omicron )	21L ( Omicron )	BA.2
Miseq illumina	IHUCOVID-071287-Miseq2M/2022	31547	31547	26289	26328	26208	99.54	219.13	97.28	68	21L ( Omicron )	21L ( Omicron )	BA.2
Miseq illumina	IHUCOVID-071288-Miseq2M/2022	30582	30582	25485	25515	25426	99.65	212.59	97.31	69	21L ( Omicron )	21L ( Omicron )	BA.2
Miseq illumina	IHUCOVID-071289-Miseq2M/2022	48522	48522	40435	40646	40317	99.19	337.1	96.37	66	21L ( Omicron )	21L ( Omicron )	BA.2
Miseq illumina	IHUCOVID-071290-Miseq2M/2022	35833	35833	29861	29976	29807	99.44	249.22	95.8	64	21L ( Omicron )	21L ( Omicron )	BA.2
Miseq illumina	IHUCOVID-071291-Miseq2M/2022	41436	41436	34530	34617	34428	99.45	287.86	97.03	67	21L ( Omicron )	21L ( Omicron )	BA.2
Miseq illumina	IHUCOVID-071292-Miseq2M/2020	78592	78592	65493	65634	65354	99.57	546.44	96.55	15	Marseille10	20A/S	B.1.221
Miseq illumina	IHUCOVID-071293-Miseq2M/2020	32694	32694	27245	27376	27138	99.13	226.91	94.95	14	Marseille10	20A/S	B.1.221
Miseq illumina	IHUCOVID-071294-Miseq2M/2020	73325	73325	61104	61288	60940	99.43	509.53	91.1	10	Marseille2	20E (EU1)	B.1.177
Miseq illumina	IHUCOVID-071295-Miseq2M/2020	69317	69317	57764	57858	57548	99.46	481.17	90.01	16	Marseille9	20B	B.1.1.241
Miseq illumina	IHUCOVID-071296-Miseq2M/2020	40639	40639	33866	33949	33749	99.41	282.18	95.35	15	20A/20268G	20A	B.1.416
Miseq illumina	IHUCOVID-049265-Miseq2M/2020	34954	34954	29128	29171	28985	99.36	242.35	92.26	22	Marseille4	20A.EU2	B.1.160
Miseq illumina	IHUCOVID-049266-Miseq2M/2020	78509	78509	65424	65533	65229	99.54	545.39	95.1	23	Marseille4	20A.EU2	B.1.160
Miseq illumina	IHUCOVID-049268-Miseq2M/2020	50245	50245	41871	42050	41775	99.35	349.29	86.08	6	20A	20A	B.1
Miseq illumina	IHUCOVID-049269-Miseq2M/2020	43232	43232	36027	36058	35918	99.61	300.32	90.68	22	Marseille4	20A.EU2	B.1.160
Miseq illumina	IHUCOVID-071297-Miseq2M/2020	31682	31682	26402	26469	26328	99.47	220.13	93.23	14	Marseille2	20E (EU1)	B.1.177
Miseq illumina	IHUCOVID-071298-Miseq2M/2020	159100	159100	132583	132819	132122	99.48	1104.7	1.31	1	VAR_IND	VAR_IND	None
Miseq illumina	IHUCOVID-046665-Miseq2M/2020	36031	36031	30026	30132	29936	99.35	250.3	95.99	21	Marseille4	20A.EU2	B.1.160
Miseq illumina	IHUCOVID-071299-Miseq2M/2020	51598	51598	42998	43106	42869	99.45	358.44	93.84	14	Marseille2	20E (EU1)	B.1.177
Miseq illumina	IHUCOVID-071300-Miseq2M/2020	29339	29339	24449	24481	24374	99.56	203.8	96.08	14	Marseille2	20E (EU1)	B.1.177
Miseq illumina	IHUCOVID-071301-Miseq2M/2020	45848	45848	38207	38283	38107	99.54	318.62	94.31	18	Marseille8	20B	B.1.1.269
Miseq illumina	IHUCOVID-046682-Miseq2M/2020	29062	29062	24218	24225	24106	99.51	201.56	90.39	25	Marseille4	20A.EU2	B.1.160
Miseq illumina	IHUCOVID-071302-Miseq2M/2020	54565	54565	45471	45595	45349	99.46	379.17	95.14	15	Marseille2	20E (EU1)	B.1.177
Miseq illumina	IHUCOVID-071303-Miseq2M/2020	43621	43621	36351	36471	36239	99.36	303	96.48	15	20C	20C	B.1
Miseq illumina	IHUCOVID-046975-Miseq2M/2020	27532	27532	22943	23019	22845	99.24	191.01	94.38	21	Marseille4	20A.EU2	B.1.160
Miseq illumina	IHUCOVID-046976-Miseq2M/2020	45048	45048	37540	37707	37457	99.34	313.19	96.32	24	Marseille4	20A.EU2	B.1.160
Miseq illumina	IHUCOVID-046876-Miseq2M/2020	100002	100002	83335	83582	83118	99.44	694.97	93.35	25	Marseille4	20A.EU2	B.1.160
Miseq illumina	IHUCOVID-046884-Miseq2M/2020	41156	41156	34297	34403	34221	99.47	286.13	94.84	26	Marseille4	20A.EU2	B.1.160
Miseq illumina	IHUCOVID-071304-Miseq2M/2020	90352	90352	75293	75445	75087	99.53	627.82	23.92	6	VAR_IND	VAR_IND	None
Miseq illumina	IHUCOVID-071305-Miseq2M/2020	23100	23100	19250	19289	19190	99.49	160.45	95.42	15	Marseille2	20E (EU1)	B.1.177
Miseq illumina	IHUCOVID-071306-Miseq2M/2020	113860	113860	94883	95121	94577	99.43	790.78	12.06	6	VAR_IND	VAR_IND	None
Miseq illumina	IHUCOVID-046900-Miseq2M/2020	112375	112375	93646	93827	93426	99.57	781.15	88.32	27	Marseille4	20A.EU2	B.1.160
Miseq illumina	IHUCOVID-071307-Miseq2M/2020	111733	111733	93111	93325	92831	99.47	776.18	83.11	29	Marseille8	20B	B.1.1.269
Miseq illumina	IHUCOVID-047001-Miseq2M/2020	127565	127565	106304	106589	106051	99.5	886.71	85.88	17	Marseille4	20A.EU2	B.1.160
Miseq illumina	IHUCOVID-046726-Miseq2M/2020	69029	69029	57524	57692	57272	99.27	478.86	69.92	17	Marseille4	20A.EU2	B.1.160
Miseq illumina	IHUCOVID-071308-Miseq2M/2020	85021	85021	70851	70997	70676	99.55	590.94	89.33	16	20D	20D	B.1.1.1
