# Supplementary material for: Simultaneous SARS-CoV-2 Genome Sequencing of 384 Samples on an Illumina MiSeq Instrument through Protocol Optimization
Source: Genes (Basel). 2022 Sep 14;13(9):1648. doi: 10.3390/genes13091648 (PMC9498777; doi:10.3390/genes13091648)
Supplement: Supplementary file 1 [file genes-13-01648-s001.zip › Table S2.xlsx]

## Sheet: Feuil1
Run	Sample ID	Number of Raw Reads	Number of Reads after quality analysis	Number of mapped Reads	% of Reads Aligned with Reference	X coverage	% Genome coverage	Number of variants Called	IHU	Nextclade	PANGO Lineage
NANOPORE	IHUCOVID-071292-N1M/2020	94501	81367	80246	84.92	1073.53	96.56	14	Marseille10	20A/S:98F	B.1.221
NANOPORE	IHUCOVID-071293-N1M/2020	181506	162728	159597	87.93	2135.08	96.56	14	Marseille10	20A/S:98F	B.1.221
NANOPORE	IHUCOVID-071294-N1M/2020	102884	85882	82123	79.82	1098.64	91.55	10	Marseille2	20E .EU1	B.1.177
NANOPORE	IHUCOVID-071295-N1M/2020	133966	103462	93648	69.9	1252.82	92.12	16	Marseille9	20B	AH.2
NANOPORE	IHUCOVID-071296-N1M/2020	180487	161316	159422	88.33	2132.74	97.2	16	20A/20268G	20A	B.1.416
NANOPORE	IHUCOVID-049265-N1M/2020	179015	159017	158231	88.39	2116.8	95.62	23	Marseille4	20A.EU2	B.1.160
NANOPORE	IHUCOVID-049266-N1M/2020	129681	114334	112628	86.85	1506.73	95.76	23	Marseille4	20A.EU2	B.1.160
NANOPORE	IHUCOVID-049268-N1M/2020	66558	55383	52249	78.5	698.98	88.66	6	20B	20B	B.1
NANOPORE	IHUCOVID-049269-N1M/2020	111198	97943	95037	85.47	1271.4	93.47	22	Marseille4	20A.EU2	B.1.160
NANOPORE	IHUCOVID-071297-N1M/2020	98147	84230	83787	85.37	1120.9	93.9	14	Marseille2	20E .EU1	B.1.177
NANOPORE	IHUCOVID-071298-N1M/2020	30136	12934	112	0.37	1.5	1.12	0	VAR_IND	VAR_IND	None
NANOPORE	IHUCOVID-046665-N1M/2020	271313	244765	244228	90.02	3267.26	98.41	21	Marseille4	20A.EU2	B.1.160
NANOPORE	IHUCOVID-071299-N1M/2020	55719	46501	45920	82.41	614.31	92.59	15	Marseille2	20E .EU1	B.1.177
NANOPORE	IHUCOVID-071300-N1M/2020	274743	251858	251110	91.4	3359.33	98.7	15	Marseille2	20E .EU1	B.1.177
NANOPORE	IHUCOVID-071301-N1M/2020	94755	78868	77948	82.26	1042.78	95.21	17	Marseille8	20B	B.1.1.269
NANOPORE	IHUCOVID-046682-N1M/2020	172162	150254	148842	86.45	1991.2	95.76	25	Marseille4	20A.EU2	B.1.160
NANOPORE	IHUCOVID-071302-N1M/2020	150049	127402	124028	82.66	1659.24	96.56	16	Marseille2	20E .EU1	B.1.177
NANOPORE	IHUCOVID-071303-N1M/2020	110583	92469	91409	82.66	1222.86	97.95	15	20C	20C	B.1.597
NANOPORE	IHUCOVID-046975-N1M/2020	151425	131652	129485	85.51	1732.24	95.62	21	Marseille4	20A.EU2	B.1.160
NANOPORE	IHUCOVID-046976-N1M/2020	241166	215317	211759	87.81	2832.9	98.71	24	Marseille4	20A.EU2	B.1.160
NANOPORE	IHUCOVID-046876-N1M/2020	58131	46744	45553	78.36	609.4	90.68	25	Marseille4	20A.EU2	B.1.160
NANOPORE	IHUCOVID-046884-N1M/2020	272374	241045	234597	86.13	3138.42	97.76	26	Marseille4	20A.EU2	B.1.160
NANOPORE	IHUCOVID-071304-N1M/2020	7105	2812	772	10.87	10.33	8.24	1	VAR_IND	VAR_IND	None
NANOPORE	IHUCOVID-071305-N1M/2020	177515	160600	159500	89.85	2133.78	97.95	16	Marseille2	20E .EU1	B.1.177
NANOPORE	IHUCOVID-071306-N1M/2020	30970	12834	657	2.12	8.79	9.1	5	VAR_IND	VAR_IND	None
NANOPORE	IHUCOVID-046900-N1M/2020	81387	64138	61580	75.66	823.81	85.73	26	Marseille4	20A.EU2	B.1.160
NANOPORE	IHUCOVID-071307-N1M/2020	34697	24343	23033	66.38	308.13	65.67	7	Marseille8	20B	None
NANOPORE	IHUCOVID-047001-N1M/2020	57321	43805	41471	72.35	554.8	82.42	17	Marseille4	20A.EU2	B.1.160
NANOPORE	IHUCOVID-046726-N1M/2020	45383	31522	25977	57.24	347.52	67.04	15	Marseille4	20A.EU2	None
NANOPORE	IHUCOVID-071308-N1M/2020	69089	53420	52842	76.48	706.92	85.59	15	20D	20D	C.18
NANOPORE	IHUCOVID-052217-N1M/2020	45060	31778	28176	62.53	376.94	75.41	13	Marseille4	20A.EU2	B.1.160
NANOPORE	IHUCOVID-051207-N1M/2020	105997	83843	79808	75.29	1067.67	94.69	23	Marseille4	20A.EU2	B.1.160
NANOPORE	IHUCOVID-071234-N1M/2020	53460	38585	34966	65.41	467.77	79.43	15	Marseille2	20E .EU1	B.1.177.31
NANOPORE	IHUCOVID-051221-N1M/2020	18939	12211	10453	55.19	139.84	50.78	11	Marseille4	20A.EU2	None
NANOPORE	IHUCOVID-071235-N1M/2020	51386	39203	37524	73.02	501.99	77.16	16	Marseille4	20A.EU2	B.1.160
NANOPORE	IHUCOVID-051265-N1M/2020	59035	46191	45893	77.74	613.95	94.45	21	Marseille4	20A.EU2	B.1.160
NANOPORE	IHUCOVID-051267-N1M/2020	160667	136380	131828	82.05	1763.59	95.43	23	Marseille4	20A.EU2	B.1.160
NANOPORE	IHUCOVID-051272-N1M/2020	35281	22988	21470	60.85	287.22	84.12	16	Marseille4	20A.EU2	B.1.160
NANOPORE	IHUCOVID-071236-N1M/2020	36883	15630	6141	16.65	82.15	39.09	12	VAR_IND	VAR_IND	None
NANOPORE	IHUCOVID-052287-N1M/2020	61862	46865	45880	74.17	613.78	92.9	21	Marseille4	20A.EU2	B.1.160
NANOPORE	IHUCOVID-071237-N1M/2020	127613	103335	97185	76.16	1300.13	94.36	28	Marseille4	20A.EU2	B.1.160
NANOPORE	IHUCOVID-071238-N1M/2020	63594	51640	50708	79.74	678.37	93.48	24	20B	20B	B.1.1.294
NANOPORE	IHUCOVID-071239-N1M/2020	15410	7010	1119	7.26	14.97	7.98	0	VAR_IND	VAR_IND	None
NANOPORE	IHUCOVID-071240-N1M/2020	14377	5951	575	4	7.69	2.32	4	VAR_IND	VAR_IND	None
NANOPORE	IHUCOVID-071309-N1M/2022	166247	148851	148836	89.53	1991.12	99.57	58	21K	21K	BA.1.1
NANOPORE	IHUCOVID-071310-N1M/2022	276236	241406	241350	87.37	3228.76	99.57	58	21K	21K	BA.1
NANOPORE	IHUCOVID-071241-N1M/2022	389887	359323	358784	92.02	4799.79	99.11	64	21L	21L	BA.2
NANOPORE	IHUCOVID-071311-N1M/2022	280059	253730	253712	90.59	3394.14	99.48	70	21L	21L	BA.2
NANOPORE	IHUCOVID-071312-N1M/2022	603	457	457	75.79	6.11	3.42	3	VAR_IND	VAR_IND	None
NANOPORE	IHUCOVID-071313-N1M/2022	178508	163217	163120	91.38	2182.21	99.58	66	21K	21K	BA.1
NANOPORE	IHUCOVID-071314-N1M/2022	169392	156748	156716	92.52	2096.54	98.69	58	21K	21K	BA.1.1
NANOPORE	IHUCOVID-071315-N1M/2022	171558	160575	160473	93.54	2146.8	99.57	58	21K	21K	BA.1.1
NANOPORE	IHUCOVID-071316-N1M/2022	1396	462	414	29.66	5.54	6.89	2	VAR_IND	VAR_IND	None
NANOPORE	IHUCOVID-071317-N1M/2022	299652	263806	259423	86.57	3470.54	99.32	70	21L	21L	BA.2
NANOPORE	IHUCOVID-071318-N1M/2022	81930	76247	76006	92.77	1016.8	97.07	63	21L	21L	BA.2
NANOPORE	IHUCOVID-071319-N1M/2022	453	366	363	80.13	4.86	8.23	10	VAR_IND	VAR_IND	None
NANOPORE	IHUCOVID-071320-N1M/2022	240111	217837	217757	90.69	2913.14	99.48	69	21L	21L	BA.2
NANOPORE	IHUCOVID-071321-N1M/2022	126759	114316	114186	90.08	1527.57	98.48	63	21L	21L	BA.2
NANOPORE	IHUCOVID-071242-N1M/2022	275770	252359	252325	91.5	3375.59	97.61	62	21L	21L	BA.2
NANOPORE	IHUCOVID-071243-N1M/2022	138140	126495	126483	91.56	1692.08	97.61	65	21L	21L	BA.2
NANOPORE	IHUCOVID-071244-N1M/2022	338507	305652	305591	90.28	4088.17	99.32	72	21L	21L	BA.2
NANOPORE	IHUCOVID-071416-N1M/2022	255352	232616	232392	91.01	3108.92	99.58	60	21K	21K	BA.1
NANOPORE	IHUCOVID-071414-N1M/2022	277873	254196	254139	91.46	3399.85	99.58	63	21K	21K	BA.1
NANOPORE	IHUCOVID-071548-N1M/2022	69209	65790	65637	94.84	878.09	96.1	65	21L	21L	BA.2
NANOPORE	IHUCOVID-071322-N1M/2022	17778	8910	2461	13.84	32.92	22.87	15	VAR_IND	VAR_IND	None
NANOPORE	IHUCOVID-071323-N1M/2022	195403	172266	169077	86.53	2261.9	97.48	70	21L	21L	BA.2
NANOPORE	IHUCOVID-071324-N1M/2022	33804	21848	15686	46.4	209.85	73.83	45	21K	21K	BA.1.1
NANOPORE	IHUCOVID-071325-N1M/2022	87562	73422	70295	80.28	940.4	88.04	53	21K	21K	BA.1.1
NANOPORE	IHUCOVID-071326-N1M/2022	319	152	150	47.02	2.01	1.1	0	VAR_IND	VAR_IND	None
NANOPORE	IHUCOVID-071406-N1M/2022	41358	33850	32090	77.59	429.3	82	49	21L	21L	BA.2
NANOPORE	IHUCOVID-071415-N1M/2022	256000	230153	229974	89.83	3076.58	99.57	61	21K	21K	BA.1.1
NANOPORE	IHUCOVID-071471-N1M/2022	248865	221677	221641	89.06	2965.1	99.58	59	21K	21K	BA.1
NANOPORE	IHUCOVID-071327-N1M/2022	1664	722	692	41.59	9.26	10.04	5	VAR_IND	VAR_IND	None
NANOPORE	IHUCOVID-071328-N1M/2022	813	423	415	51.05	5.55	5.82	6	VAR_IND	VAR_IND	None
NANOPORE	IHUCOVID-071329-N1M/2022	412	153	151	36.65	2.02	76.61	0	VAR_IND	VAR_IND	None
NANOPORE	IHUCOVID-071403-N1M/2022	128010	117817	116648	91.12	1560.51	98.61	67	21L	21L	BA.2
NANOPORE	IHUCOVID-071418-N1M/2022	112770	102341	102328	90.74	1368.94	99.57	62	21K	21K	BA.1.1
NANOPORE	IHUCOVID-071448-N1M/2022	224049	197023	197017	87.93	2635.68	98.97	62	21K	21K	BA.1.1
NANOPORE	IHUCOVID-071466-N1M/2022	241125	217550	217534	90.22	2910.15	99.49	68	21L	21L	BA.2
NANOPORE	IHUCOVID-071413-N1M/2022	163652	137536	129707	79.26	1735.21	95.11	58	21K	21K	BA.1
NANOPORE	IHUCOVID-071442-N1M/2022	161833	146501	144570	89.33	1934.05	97.95	59	21K	21K	BA.1.1
NANOPORE	IHUCOVID-071330-N1M/2022	48052	28852	14841	30.89	198.54	99.57	50	21L	21L	BA.2
NANOPORE	IHUCOVID-071245-N1M/2022	254352	234263	233804	91.92	3127.81	99.49	70	21L	21L	BA.2
NANOPORE	IHUCOVID-071246-N1M/2022	139975	103807	84529	60.39	1130.82	90.81	58	21K	21K	BA.1.1
NANOPORE	IHUCOVID-071247-N1M/2022	227808	206440	206276	90.55	2759.55	99.49	67	21L	21L	BA.2
NANOPORE	IHUCOVID-071424-N1M/2022	351444	306830	306656	87.26	4102.42	99.58	59	21K	21K	BA.1.1
NANOPORE	IHUCOVID-071407-N1M/2022	76503	66793	66765	87.27	893.18	99.57	56	21K	21K	BA.1.1
NANOPORE	IHUCOVID-071404-N1M/2022	185974	169754	169593	91.19	2268.8	99.58	67	21L	21L	BA.2
NANOPORE	IHUCOVID-071248-N1M/2022	20584	7180	325	1.58	4.35	4.58	2	VAR_IND	VAR_IND	None
NANOPORE	IHUCOVID-071249-N1M/2022	192690	168057	167988	87.18	2247.33	99.49	68	21L	21L	BA.2
NANOPORE	IHUCOVID-071250-N1M/2022	310721	270371	270095	86.93	3613.31	99.58	68	21L	21L	BA.2
NANOPORE	IHUCOVID-071251-N1M/2022	126032	111632	110503	87.68	1478.3	96.12	65	21L	21L	BA.2
NANOPORE	IHUCOVID-071252-N1M/2022	162162	143381	143367	88.41	1917.95	98.45	63	21L	21L	BA.2
NANOPORE	IHUCOVID-071253-N1M/2022	152197	139883	139826	91.87	1870.58	96.86	65	21L	21L	BA.2
NANOPORE	IHUCOVID-071254-N1M/2022	256750	234633	234590	91.37	3138.33	98.62	68	21L	21L	BA.2
NANOPORE	IHUCOVID-071255-N1M/2022	137511	121663	121637	88.46	1627.25	99.12	62	21L	21L	BA.2
NANOPORE	IHUCOVID-071256-N1M/2022	285276	256526	256519	89.92	3431.69	99.49	67	21L	21L	BA.2
NANOPORE	IHUCOVID-071257-N1M/2022	230588	193482	193430	83.89	2587.69	99.49	67	21L	21L	BA.2
NANOPORE	IHUCOVID-071258-N1M/2022	129034	116583	116574	90.34	1559.52	0	0	VAR_IND	VAR_IND	None
NANOPORE	IHUCOVID-071259-N1M/2022	253401	230072	230019	90.77	3077.18	99.04	66	21L	21L	BA.2
NANOPORE	IHUCOVID-071260-N1M/2022	220545	200782	200756	91.03	2685.7	98.48	62	21L	21L	BA.2
NANOPORE	IHUCOVID-071331-N1M/2022	217112	192635	191520	88.21	2562.14	99.57	60	21K	21K	BA.1.1
NANOPORE	IHUCOVID-071332-N1M/2022	200463	180676	180359	89.97	2412.83	99.58	60	21K	21K	BA.1
NANOPORE	IHUCOVID-071333-N1M/2022	243280	213978	213679	87.83	2858.58	99.32	59	21K	21K	BA.1.1
NANOPORE	IHUCOVID-071334-N1M/2022	201298	179356	178072	88.46	2382.23	99.57	68	21L	21L	BA.2
NANOPORE	IHUCOVID-071335-N1M/2022	399885	357231	357145	89.31	4777.86	99.24	60	21K	21K	BA.1.1
NANOPORE	IHUCOVID-071336-N1M/2022	197125	178251	178234	90.42	2384.4	99.41	65	21L	21L	BA.2
NANOPORE	IHUCOVID-071337-N1M/2022	274117	251924	251890	91.89	3369.77	98.31	71	21L	21L	BA.2
NANOPORE	IHUCOVID-071338-N1M/2022	142536	130466	129005	90.51	1725.82	99.58	66	21L	21L	BA.2
NANOPORE	IHUCOVID-071339-N1M/2022	243101	219293	218651	89.94	2925.1	94.82	58	21K	21K	BA.1
NANOPORE	IHUCOVID-071340-N1M/2022	42748	39557	39404	92.18	527.14	93.75	67	21L	21L	BA.2
NANOPORE	IHUCOVID-071341-N1M/2022	69051	62976	60899	88.19	814.7	97.7	62	21L	21L	BA.2
NANOPORE	IHUCOVID-071342-N1M/2022	182556	167865	165107	90.44	2208.79	96.04	65	21L	21L	BA.2
NANOPORE	IHUCOVID-071343-N1M/2022	250843	229235	228089	90.93	3051.36	99.49	65	21L	21L	BA.2
NANOPORE	IHUCOVID-071344-N1M/2022	329816	302931	302213	91.63	4042.98	98.61	67	21L	21L	BA.2
NANOPORE	IHUCOVID-071345-N1M/2022	180230	158377	158047	87.69	2114.34	98.21	68	21L	21L	BA.2
NANOPORE	IHUCOVID-071346-N1M/2022	192756	168287	167907	87.11	2246.25	99.58	63	21L	21L	BA.2
NANOPORE	IHUCOVID-071347-N1M/2022	171104	157362	157277	91.92	2104.04	99.09	59	21K	21K	BA.1.1
NANOPORE	IHUCOVID-071348-N1M/2022	120731	110545	110516	91.54	1478.47	99.32	65	21L	21L	BA.2
NANOPORE	IHUCOVID-071349-N1M/2022	273519	246247	246005	89.94	3291.04	94.16	69	21L	21L	BA.2
NANOPORE	IHUCOVID-071350-N1M/2022	67996	58389	55384	81.45	740.92	97.72	58	21K	21K	BA.1.1
NANOPORE	IHUCOVID-071351-N1M/2022	320095	286912	286827	89.61	3837.15	98.48	70	21L	21L	BA.2
NANOPORE	IHUCOVID-071352-N1M/2022	207627	189575	189492	91.27	2535.01	99.48	63	21L	21L	BA.2
NANOPORE	IHUCOVID-071353-N1M/2022	223571	202329	202119	90.4	2703.93	99.58	66	21L	21L	BA.2
NANOPORE	IHUCOVID-071354-N1M/2022	298127	265456	265434	89.03	3550.96	99.58	59	21K	21K	BA.1.1
NANOPORE	IHUCOVID-071355-N1M/2022	93649	84397	84120	89.82	1125.35	98.48	60	21K	21K	BA.1
NANOPORE	IHUCOVID-071356-N1M/2022	76749	68883	68868	89.73	921.31	98.47	68	21L	21L	BA.2
NANOPORE	IHUCOVID-071357-N1M/2022	110935	101127	101043	91.08	1351.75	99.58	62	21L	21L	BA.2
NANOPORE	IHUCOVID-071358-N1M/2022	146712	132888	132865	90.56	1777.46	99.49	59	21K	21K	BA.1.1
NANOPORE	IHUCOVID-071359-N1M/2022	128781	106912	106906	83.01	1430.18	97.88	44	21L	21L	None
NANOPORE	IHUCOVID-071360-N1M/2022	108160	100384	100102	92.55	1339.16	98.48	58	21K	21K	BA.1.1
NANOPORE	IHUCOVID-071361-N1M/2022	143415	131409	131361	91.6	1757.34	99.49	66	21L	21L	BA.2
NANOPORE	IHUCOVID-071362-N1M/2022	247751	218080	218044	88.01	2916.98	93.66	68	21L	21L	BA.2
NANOPORE	IHUCOVID-071363-N1M/2022	94103	86189	85887	91.27	1148.99	98.67	61	21L	21L	BA.2
NANOPORE	IHUCOVID-071364-N1M/2022	148989	137739	137019	91.97	1833.03	99.58	60	21K	21K	BA.1
NANOPORE	IHUCOVID-071365-N1M/2022	147768	137078	136982	92.7	1832.54	99.57	64	21K	21K	BA.1.1
NANOPORE	IHUCOVID-071366-N1M/2022	262235	245357	245188	93.5	3280.11	99.58	61	21K	21K	BA.1
NANOPORE	IHUCOVID-071367-N1M/2022	290061	254910	254797	87.84	3408.66	99.49	56	21K	21K	BA.1
NANOPORE	IHUCOVID-071368-N1M/2022	257178	223689	223667	86.97	2992.2	98.48	68	21L	21L	BA.2
NANOPORE	IHUCOVID-071369-N1M/2022	177834	164570	162180	91.2	2169.63	99.48	66	21L	21L	BA.2
NANOPORE	IHUCOVID-071370-N1M/2022	300093	262163	258484	86.13	3457.98	99.48	72	21L	21L	BA.2
NANOPORE	IHUCOVID-071371-N1M/2022	406120	352598	352357	86.76	4713.81	99.49	70	21L	21L	BA.2
NANOPORE	IHUCOVID-071372-N1M/2022	291204	263479	263432	90.46	3524.17	99.49	69	21L	21L	BA.2
NANOPORE	IHUCOVID-071373-N1M/2022	248855	222992	222870	89.56	2981.54	99.49	71	21L	21L	BA.2
NANOPORE	IHUCOVID-071374-N1M/2022	239401	219166	219043	91.5	2930.34	99.48	69	21L	21L	BA.2
NANOPORE	IHUCOVID-071375-N1M/2022	263629	229742	225884	85.68	3021.86	99.49	68	21L	21L	BA.2
NANOPORE	IHUCOVID-071376-N1M/2022	358107	330609	330251	92.22	4418.07	99.58	67	21L	21L	BA.2
NANOPORE	IHUCOVID-071377-N1M/2022	234191	212161	212015	90.53	2836.32	94.03	59	21K	21K	BA.1.1
NANOPORE	IHUCOVID-071378-N1M/2022	91194	75817	69278	75.97	926.8	99.58	58	21K	21K	BA.1.1
NANOPORE	IHUCOVID-071379-N1M/2022	207227	182974	182946	88.28	2447.44	99.58	60	21K	21K	BA.1.1
NANOPORE	IHUCOVID-071380-N1M/2022	121885	114113	114073	93.59	1526.06	99.58	59	21K	21K	BA.1.1
NANOPORE	IHUCOVID-071381-N1M/2022	221245	193408	193397	87.41	2587.25	99.57	56	21K	21K	BA.1
NANOPORE	IHUCOVID-071382-N1M/2022	162911	140347	140332	86.14	1877.35	98.48	58	21K	21K	BA.1.1
NANOPORE	IHUCOVID-071383-N1M/2022	174216	161540	161508	92.71	2160.64	99.46	68	21L	21L	BA.2
NANOPORE	IHUCOVID-071384-N1M/2022	147649	135357	135305	91.64	1810.1	96.26	42	21K	21K	None
NANOPORE	IHUCOVID-071385-N1M/2022	91637	82964	81115	88.52	1085.15	97.07	60	21K	21K	BA.1.1
NANOPORE	IHUCOVID-071386-N1M/2022	101602	93987	93554	92.08	1251.56	99.48	68	21L	21L	BA.2
NANOPORE	IHUCOVID-071387-N1M/2022	241166	214416	214344	88.88	2867.48	99.48	67	21L	21L	BA.2
NANOPORE	IHUCOVID-071388-N1M/2022	187553	170489	170463	90.89	2280.44	99.48	66	21L	21L	BA.2
NANOPORE	IHUCOVID-071389-N1M/2022	373704	314611	314600	84.18	4208.7	99.57	69	21L	21L	BA.2
NANOPORE	IHUCOVID-071390-N1M/2022	160205	148996	148773	92.86	1990.27	99.49	57	21K	21K	BA.1
NANOPORE	IHUCOVID-071391-N1M/2022	264090	235253	235191	89.06	3146.37	94.83	70	21L	21L	BA.2
NANOPORE	IHUCOVID-071392-N1M/2022	10436	9583	9574	91.74	128.08	99.48	56	21K	21K	BA.1.1
NANOPORE	IHUCOVID-071393-N1M/2022	212460	192799	192743	90.72	2578.5	99.49	70	21L	21L	BA.2
NANOPORE	IHUCOVID-071394-N1M/2022	181085	167845	167078	92.26	2235.16	98.23	67	21L	21L	BA.2
NANOPORE	IHUCOVID-071395-N1M/2022	173998	156093	153411	88.17	2052.32	99.58	62	21L	21L	BA.2
NANOPORE	IHUCOVID-071396-N1M/2022	184338	151749	151738	82.32	2029.94	97.15	60	21K	21K	BA.1.1
NANOPORE	IHUCOVID-071397-N1M/2022	92766	84874	83410	89.91	1115.85	99.58	57	21K	21K	BA.1.1
NANOPORE	IHUCOVID-071398-N1M/2022	120569	112639	112380	93.21	1503.41	99.57	58	21K	21K	BA.1.1
NANOPORE	IHUCOVID-071399-N1M/2022	223181	207804	207672	93.05	2778.22	99.1	57	21K	21K	BA.1.1
NANOPORE	IHUCOVID-071400-N1M/2022	221630	204180	204142	92.11	2731	99.58	63	21L	21L	BA.2
NANOPORE	IHUCOVID-071401-N1M/2022	356273	315475	315222	88.48	4217.02	99.57	57	21K	21K	BA.1.1
NANOPORE	IHUCOVID-071591-N1M/2022	161249	146604	144532	89.63	1933.54	97.61	63	21L	21L	BA.2
NANOPORE	IHUCOVID-071592-N1M/2022	198557	180050	180014	90.66	2408.21	98.57	64	21L	21L	BA.2
NANOPORE	IHUCOVID-071593-N1M/2022	214626	201652	201623	93.94	2697.3	99.48	71	21L	21L	BA.2
NANOPORE	IHUCOVID-071594-N1M/2022	172329	159217	159110	92.33	2128.56	97.87	67	21L	21L	BA.2
NANOPORE	IHUCOVID-071595-N1M/2022	224851	197808	197796	87.97	2646.1	99.49	72	21L	21L	BA.2
NANOPORE	IHUCOVID-071596-N1M/2022	168997	154478	154463	91.4	2066.39	98.48	64	21L	21L	BA.2
NANOPORE	IHUCOVID-071412-N1M/2022	225287	206476	206082	91.48	2756.95	99.48	67	21L	21L	BA.2
NANOPORE	IHUCOVID-071597-N1M/2022	120847	113099	113037	93.54	1512.2	97.95	59	21K	21K	BA.1.1
NANOPORE	IHUCOVID-071598-N1M/2022	119999	110752	110470	92.06	1477.86	98.62	55	21K	21K	BA.1.1
NANOPORE	IHUCOVID-071599-N1M/2022	244360	224612	224607	91.92	3004.78	99.57	66	21L	21L	BA.2
NANOPORE	IHUCOVID-071600-N1M/2022	87045	76983	76081	87.4	1017.81	94.03	42	21K	21K	None
NANOPORE	IHUCOVID-071411-N1M/2022	272036	246077	244681	89.94	3273.32	98.61	69	21L	21L	BA.2
NANOPORE	IHUCOVID-071417-N1M/2022	245920	221070	221025	89.88	2956.86	99.49	67	21L	21L	BA.2
NANOPORE	IHUCOVID-071419-N1M/2022	77581	67669	65527	84.46	876.62	91.18	57	21L	21L	BA.2
NANOPORE	IHUCOVID-071420-N1M/2022	166355	153369	153267	92.13	2050.39	98.48	68	21L	21L	BA.2
NANOPORE	IHUCOVID-071421-N1M/2022	164186	151234	150713	91.79	2016.23	96.81	67	21L	21L	BA.2
NANOPORE	IHUCOVID-071422-N1M/2022	172705	155574	155532	90.06	2080.7	98.48	63	21L	21L	BA.2
NANOPORE	IHUCOVID-071423-N1M/2022	67310	61698	61381	91.19	821.15	88.63	59	21L	21L	BA.2
NANOPORE	IHUCOVID-071425-N1M/2022	179721	154976	154965	86.23	2073.11	98.48	63	21L	21L	BA.2
NANOPORE	IHUCOVID-071427-N1M/2022	235158	215369	215136	91.49	2878.07	99.57	64	21K	21K	BA.1.1
NANOPORE	IHUCOVID-071428-N1M/2022	143166	126144	126089	88.07	1686.81	99.58	58	21K	21K	BA.1.1
NANOPORE	IHUCOVID-071429-N1M/2022	279454	246769	245457	87.83	3283.71	98.69	58	21K	21K	BA.1.1
NANOPORE	IHUCOVID-071430-N1M/2022	234497	215588	215522	91.91	2883.24	99.57	58	21K	21K	BA.1.1
NANOPORE	IHUCOVID-071431-N1M/2022	165376	152504	152322	92.11	2037.75	97.61	64	21L	21L	BA.2
NANOPORE	IHUCOVID-071432-N1M/2022	219762	197970	197251	89.76	2638.81	99.58	60	21K	21K	BA.1
NANOPORE	IHUCOVID-071433-N1M/2022	179569	165413	165092	91.94	2208.59	98.31	66	21L	21L	BA.2
NANOPORE	IHUCOVID-071434-N1M/2022	124006	113361	112685	90.87	1507.49	96.11	65	21L	21L	BA.2
NANOPORE	IHUCOVID-071435-N1M/2022	68481	63386	62943	91.91	842.05	92.91	59	21L	21L	BA.2
NANOPORE	IHUCOVID-071436-N1M/2022	94858	52655	27489	28.98	367.75	77.77	51	21L	21L	BA.2
NANOPORE	IHUCOVID-071437-N1M/2022	131688	121391	121224	92.05	1621.73	97.97	59	21K	21K	BA.1.1
NANOPORE	IHUCOVID-071438-N1M/2022	132088	119900	119856	90.74	1603.42	99.58	65	21K	21K	BA.1
NANOPORE	IHUCOVID-071439-N1M/2022	171340	154431	154368	90.09	2065.12	99.58	65	21K	21K	BA.1
NANOPORE	IHUCOVID-071440-N1M/2022	202713	184969	184950	91.24	2474.25	99.58	60	21K	21K	BA.1.1
NANOPORE	IHUCOVID-071441-N1M/2022	344906	303458	303329	87.95	4057.91	99.57	58	21K	21K	BA.1.1
NANOPORE	IHUCOVID-071443-N1M/2022	269173	241421	241261	89.63	3227.57	99.49	68	21L	21L	BA.2
NANOPORE	IHUCOVID-071444-N1M/2022	83016	74766	74448	89.68	995.96	91.83	59	21L	21L	BA.2
NANOPORE	IHUCOVID-071445-N1M/2022	205375	187357	187333	91.22	2506.13	99.08	70	21L	21L	BA.2
NANOPORE	IHUCOVID-071446-N1M/2022	58109	52972	52958	91.14	708.47	94.6	64	21L	21L	BA.2
NANOPORE	IHUCOVID-071447-N1M/2022	137636	126492	126212	91.7	1688.45	96.94	67	21L	21L	BA.2
NANOPORE	IHUCOVID-071449-N1M/2022	315106	283156	282297	89.59	3776.55	98.62	67	21L	21L	BA.2
NANOPORE	IHUCOVID-071450-N1M/2022	140845	121813	121799	86.48	1629.42	98.48	62	21L	21L	BA.2
NANOPORE	IHUCOVID-071451-N1M/2022	103688	93665	93662	90.33	1253	99.58	57	21K	21K	BA.1.1
NANOPORE	IHUCOVID-071453-N1M/2022	141497	130756	130742	92.4	1749.06	99.58	61	21K	21K	BA.1.1
NANOPORE	IHUCOVID-071454-N1M/2022	130339	119147	118300	90.76	1582.61	94.35	61	21L	21L	BA.2
NANOPORE	IHUCOVID-071455-N1M/2022	132320	121766	121566	91.87	1626.3	98.61	70	21L	21L	BA.2
NANOPORE	IHUCOVID-071456-N1M/2022	198993	173299	171539	86.2	2294.84	97.7	64	21L	21L	BA.2
NANOPORE	IHUCOVID-071457-N1M/2022	80709	74399	74285	92.04	993.78	96.07	62	21L	21L	BA.2
NANOPORE	IHUCOVID-071458-N1M/2022	147576	134436	134309	91.01	1796.78	96.87	64	21L	21L	BA.2
NANOPORE	IHUCOVID-071459-N1M/2022	200628	181026	180974	90.2	2421.06	99.48	68	21L	21L	BA.2
NANOPORE	IHUCOVID-071460-N1M/2022	236703	216473	216413	91.43	2895.16	99.29	67	21L	21L	BA.2
NANOPORE	IHUCOVID-071462-N1M/2022	252171	228650	228515	90.62	3057.06	98.48	65	21L	21L	BA.2
NANOPORE	IHUCOVID-071463-N1M/2022	237168	210479	207207	87.37	2772	97.65	66	21L	21L	BA.2
NANOPORE	IHUCOVID-071461-N1M/2022	148819	133995	131828	88.58	1763.59	95.71	65	21L	21L	BA.2
NANOPORE	IHUCOVID-071464-N1M/2022	334729	295466	295217	88.2	3949.39	99.49	71	21L	21L	BA.2
NANOPORE	IHUCOVID-071465-N1M/2022	114686	102527	100896	87.98	1349.78	96.11	64	21L	21L	BA.2
NANOPORE	IHUCOVID-071405-N1M/2022	189398	170964	168263	88.84	2251.01	97.61	65	21L	21L	BA.2
NANOPORE	IHUCOVID-071467-N1M/2022	307896	283429	283323	92.02	3790.27	99.48	72	21L	21L	BA.2
NANOPORE	IHUCOVID-071468-N1M/2022	297329	269802	269364	90.59	3603.53	99.49	66	21L	21L	BA.2
NANOPORE	IHUCOVID-071469-N1M/2022	300457	271414	271374	90.32	3630.42	98.73	69	21L	21L	BA.2
NANOPORE	IHUCOVID-071470-N1M/2022	9938	4855	702	7.06	9.39	9.5	2	VAR_IND	VAR_IND	None
NANOPORE	IHUCOVID-071408-N1M/2022	222972	199136	199095	89.29	2663.48	99.09	67	21L	21L	BA.2
NANOPORE	IHUCOVID-071409-N1M/2022	253428	225131	224515	88.59	3003.55	99.49	69	21L	21L	BA.2
NANOPORE	IHUCOVID-071410-N1M/2022	56503	48803	46939	83.07	627.95	89.21	55	21L	21L	BA.2
NANOPORE	IHUCOVID-071402-N1M/2022	318032	289827	289733	91.1	3876.03	6.96	59	21K	21K	BA.1.1
NANOPORE	IHUCOVID-071452-N1M/2022	77627	70835	70510	90.83	943.28	90.14	59	21L	21L	BA.2
NANOPORE	IHUCOVID-071426-N1M/2022	61918	56486	56130	90.65	750.9	95.7	57	21K	21K	BA.1.1
NANOPORE	IHUCOVID-071261-N1M/2022	211662	192097	191824	90.63	2566.21	97.47	63	21L	21L	BA.2
NANOPORE	IHUCOVID-071262-N1M/2022	34949	12048	774	2.21	10.35	10.65	8	VAR_IND	VAR_IND	None
NANOPORE	IHUCOVID-071263-N1M/2022	89546	68064	58460	65.28	782.07	91.62	61	21K	21K	BA.1.1
NANOPORE	IHUCOVID-071264-N1M/2022	181932	168994	168987	92.88	2260.7	97.61	63	21L	21L	BA.2
NANOPORE	IHUCOVID-071265-N1M/2022	108104	69726	54355	50.28	727.16	90.95	60	21K	21K	BA.1.1
NANOPORE	IHUCOVID-071266-N1M/2022	256819	236302	236269	92	3160.79	97.61	65	21L	21L	BA.2
NANOPORE	IHUCOVID-071267-N1M/2022	218998	204295	204279	93.28	2732.83	99.07	65	21L	21L	BA.2
NANOPORE	IHUCOVID-071268-N1M/2022	236560	210887	210883	89.15	2821.18	99.29	71	21L	21L	BA.2
NANOPORE	IHUCOVID-071269-N1M/2022	144441	131092	130893	90.62	1751.08	99.12	65	21L	21L	BA.2
NANOPORE	IHUCOVID-071601-N1M/2022	135241	123826	123449	91.28	1651.49	96.87	63	21L	21L	BA.2
NANOPORE	IHUCOVID-071602-N1M/2022	282181	247742	247653	87.76	3313.08	99.49	66	21L	21L	BA.2
NANOPORE	IHUCOVID-071603-N1M/2022	209480	188689	188669	90.07	2524	99.12	66	21L	21L	BA.2
NANOPORE	IHUCOVID-071604-N1M/2022	172062	156762	156698	91.07	2096.29	99.49	69	21L	21L	BA.2
NANOPORE	IHUCOVID-071605-N1M/2022	203463	185428	185318	91.08	2479.17	97.61	61	21L	21L	BA.2
NANOPORE	IHUCOVID-071606-N1M/2022	143070	125956	125425	87.67	1677.93	97.72	66	21L	21L	BA.2
NANOPORE	IHUCOVID-071607-N1M/2022	102816	93312	92894	90.35	1242.73	98.57	67	21L	21L	BA.2
NANOPORE	IHUCOVID-071608-N1M/2022	151219	136391	135755	89.77	1816.12	99.48	67	21L	21L	BA.2
NANOPORE	IHUCOVID-071609-N1M/2022	266356	247150	245864	92.31	3289.15	99.25	69	21L	21L	BA.2
NANOPORE	IHUCOVID-071610-N1M/2022	194849	180456	180317	92.54	2412.27	98.48	63	21L	21L	BA.2
NANOPORE	IHUCOVID-071611-N1M/2022	78991	72623	72492	91.77	969.79	92.57	56	21K	21K	BA.1.1
NANOPORE	IHUCOVID-071612-N1M/2022	144281	133878	133757	92.71	1789.39	98.69	61	21K	21K	BA.1.1
NANOPORE	IHUCOVID-071613-N1M/2022	234065	208190	208076	88.9	2783.63	99.39	68	21L	21L	BA.2
NANOPORE	IHUCOVID-071614-N1M/2022	148251	136297	136249	91.9	1822.73	98.48	63	21L	21L	BA.2
NANOPORE	IHUCOVID-071615-N1M/2022	194912	174022	173964	89.25	2327.28	99.09	64	21L	21L	BA.2
NANOPORE	IHUCOVID-071616-N1M/2022	179455	155450	149348	83.22	1997.97	97.8	61	21K	21K	BA.1
NANOPORE	IHUCOVID-071617-N1M/2022	131404	122715	122375	93.13	1637.12	98.62	68	21L	21L	BA.2
NANOPORE	IHUCOVID-071618-N1M/2022	76683	69144	68175	88.9	912.04	90.84	40	21K	21K	None
NANOPORE	IHUCOVID-071619-N1M/2022	101241	92791	92617	91.48	1239.02	98.64	50	21K	21K	BA.1
NANOPORE	IHUCOVID-071620-N1M/2022	213341	190872	189850	88.99	2539.8	98.67	63	21L	21L	BA.2
NANOPORE	IHUCOVID-071621-N1M/2022	191143	164797	162504	85.02	2173.97	98.03	57	21K	21K	BA.1
NANOPORE	IHUCOVID-071622-N1M/2022	239118	216125	216072	90.36	2890.6	99.48	69	21L	21L	BA.2
NANOPORE	IHUCOVID-071623-N1M/2022	121102	109441	108359	89.48	1449.62	97.61	63	21L	21L	BA.2
NANOPORE	IHUCOVID-071624-N1M/2022	194529	180380	180021	92.54	2408.31	98.62	67	21L	21L	BA.2
NANOPORE	IHUCOVID-071625-N1M/2022	181049	164590	163974	90.57	2193.63	99.49	66	21L	21L	BA.2
NANOPORE	IHUCOVID-071626-N1M/2022	236379	215220	215203	91.04	2878.97	98.48	68	21L	21L	BA.2
NANOPORE	IHUCOVID-071627-N1M/2022	215402	200615	200252	92.97	2678.96	98.45	61	21L	21L	BA.2
NANOPORE	IHUCOVID-071628-N1M/2022	2361	1414	1398	59.21	18.7	25.11	13	VAR_IND	VAR_IND	None
NANOPORE	IHUCOVID-071629-N1M/2022	195724	172953	172900	88.34	2313.04	98.48	64	21L	21L	BA.2
NANOPORE	IHUCOVID-071630-N1M/2022	196367	179809	178637	90.97	2389.79	99.48	69	21L	21L	BA.2
NANOPORE	IHUCOVID-071631-N1M/2022	267055	238254	238219	89.2	3186.88	99.09	66	21L	21L	BA.2
NANOPORE	IHUCOVID-071632-N1M/2022	180332	168031	167474	92.87	2240.45	98.57	45	21K	21K	None
NANOPORE	IHUCOVID-071633-N1M/2022	194243	177388	177341	91.3	2372.45	98.48	64	21L	21L	BA.2
NANOPORE	IHUCOVID-071634-N1M/2022	195210	181800	181673	93.07	2430.41	99.18	65	21L	21L	BA.2
NANOPORE	IHUCOVID-071635-N1M/2022	271260	251907	251045	92.55	3358.46	99.11	65	21L	21L	BA.2
NANOPORE	IHUCOVID-071636-N1M/2022	199487	184245	183924	92.2	2460.52	98.97	60	21K	21K	BA.1.1
NANOPORE	IHUCOVID-071637-N1M/2022	167068	155735	155687	93.19	2082.77	98.97	60	21K	21K	BA.1.1
NANOPORE	IHUCOVID-071638-N1M/2022	198236	179622	179448	90.52	2400.64	98.09	60	21K	21K	BA.1.1
NANOPORE	IHUCOVID-071639-N1M/2022	89151	79390	79062	88.68	1057.69	96.85	62	21L	21L	BA.2
NANOPORE	IHUCOVID-071640-N1M/2022	127861	118970	118759	92.88	1588.75	96.46	65	21L	21L	BA.2
NANOPORE	IHUCOVID-071641-N1M/2022	208195	189973	189960	91.24	2541.27	99.44	68	21L	21L	BA.2
NANOPORE	IHUCOVID-071642-N1M/2022	195458	178393	176656	90.38	2363.29	98.48	63	21L	21L	BA.2
NANOPORE	IHUCOVID-071643-N1M/2022	97449	89409	89331	91.67	1195.06	96.46	70	21L	21L	BA.2
NANOPORE	IHUCOVID-071644-N1M/2022	153954	144301	144265	93.71	1929.97	98.48	65	21L	21L	BA.2
NANOPORE	IHUCOVID-071645-N1M/2022	114113	104505	104307	91.41	1395.41	98	67	21L	21L	BA.2
NANOPORE	IHUCOVID-071646-N1M/2022	136267	127268	127241	93.38	1702.22	98.48	61	21L	21L	BA.2
NANOPORE	IHUCOVID-071647-N1M/2022	137400	125004	124987	90.97	1672.07	99.11	64	21L	21L	BA.2
NANOPORE	IHUCOVID-071648-N1M/2022	218654	201146	201049	91.95	2689.62	99.11	63	21L	21L	BA.2
NANOPORE	IHUCOVID-071649-N1M/2022	130103	121445	121430	93.33	1624.48	97.61	64	21L	21L	BA.2
NANOPORE	IHUCOVID-071650-N1M/2022	184449	173107	173030	93.81	2314.78	97.61	61	21L	21L	BA.2
NANOPORE	IHUCOVID-071651-N1M/2022	174189	159559	159508	91.57	2133.89	96.93	61	21K	21K	BA.1
NANOPORE	IHUCOVID-071652-N1M/2022	190145	165648	165638	87.11	2215.89	99.57	62	21K	21K	BA.1
NANOPORE	IHUCOVID-071653-N1M/2022	160957	148627	148506	92.26	1986.7	98.57	64	21L	21L	BA.2
NANOPORE	IHUCOVID-071654-N1M/2022	131717	119372	119364	90.62	1596.84	99.49	71	21L	21L	BA.2
NANOPORE	IHUCOVID-071655-N1M/2022	162132	147961	147918	91.23	1978.84	98.62	71	21L	21L	BA.2
NANOPORE	IHUCOVID-071656-N1M/2022	249926	230425	230008	92.03	3077.03	99.58	56	21K	21K	BA.1.1
NANOPORE	IHUCOVID-071657-N1M/2022	165756	144489	138606	83.62	1854.26	96.47	62	21K	21K	BA.1
NANOPORE	IHUCOVID-071658-N1M/2022	108601	97382	96265	88.64	1287.83	95.73	43	21M	21M	None
NANOPORE	IHUCOVID-071659-N1M/2022	253122	229055	227870	90.02	3048.43	98.69	57	21K	21K	BA.1.1
NANOPORE	IHUCOVID-071660-N1M/2022	208581	187334	185810	89.08	2485.75	96.93	68	21L	21L	BA.2
NANOPORE	IHUCOVID-071661-N1M/2022	124719	116089	115976	92.99	1551.52	98.48	64	21L	21L	BA.2
NANOPORE	IHUCOVID-071662-N1M/2022	89229	79491	78303	87.76	1047.53	92.75	59	21L	21L	BA.2
NANOPORE	IHUCOVID-071663-N1M/2022	251703	232379	232325	92.3	3108.03	99.57	62	21K	21K	BA.1.1
NANOPORE	IHUCOVID-071664-N1M/2022	96093	90735	90612	94.3	1212.2	98.68	64	21L	21L	BA.2
NANOPORE	IHUCOVID-071665-N1M/2022	173520	161061	160997	92.78	2153.81	98.69	59	21K	21K	BA.1
NANOPORE	IHUCOVID-071666-N1M/2022	268105	242363	242111	90.3	3238.94	99.57	70	21L	21L	BA.2
NANOPORE	IHUCOVID-071667-N1M/2022	128328	119003	118700	92.5	1587.96	96.87	66	21L	21L	BA.2
NANOPORE	IHUCOVID-071668-N1M/2022	228479	205766	205732	90.04	2752.27	99.49	68	21L	21L	BA.2
NANOPORE	IHUCOVID-071669-N1M/2022	163306	151047	151013	92.47	2020.24	98.69	58	21K	21K	BA.1.1
NANOPORE	IHUCOVID-071670-N1M/2022	236550	216251	216202	91.4	2892.33	99.32	71	21L	21L	BA.2
NANOPORE	IHUCOVID-071671-N1M/2022	125529	115798	115752	92.21	1548.52	99.48	47	21K	21K	BA.1.1
NANOPORE	IHUCOVID-071672-N1M/2022	471105	422273	422213	89.62	5648.33	99.48	70	21L	21L	BA.2
NANOPORE	IHUCOVID-071673-N1M/2022	125607	112429	112089	89.24	1499.52	96.15	62	21L	21L	BA.2
NANOPORE	IHUCOVID-071674-N1M/2022	374321	340308	340244	90.9	4551.76	99.12	63	21L	21L	BA.2
NANOPORE	IHUCOVID-071675-N1M/2022	159073	148878	148833	93.56	1991.08	97.61	65	21L	21L	BA.2
NANOPORE	IHUCOVID-071676-N1M/2022	156177	141058	140492	89.96	1879.49	98.69	61	21K	21K	BA.1
NANOPORE	IHUCOVID-071677-N1M/2022	100596	89004	88792	88.27	1187.85	97.88	56	21K	21K	BA.1.1
NANOPORE	IHUCOVID-071678-N1M/2022	168229	153392	153329	91.14	2051.22	98.48	65	21L	21L	BA.2
NANOPORE	IHUCOVID-071679-N1M/2022	223609	207987	207563	92.82	2776.76	99.48	70	21L	21L	BA.2
NANOPORE	IHUCOVID-071680-N1M/2022	132933	124172	123809	93.14	1656.31	97.95	57	21K	21K	BA.1
NANOPORE	IHUCOVID-071681-N1M/2022	232060	208857	208833	89.99	2793.75	99.58	66	21L	21L	BA.2
NANOPORE	IHUCOVID-071682-N1M/2022	52279	48663	48371	92.52	647.1	89.1	55	21L	21L	BA.2
NANOPORE	IHUCOVID-071683-N1M/2022	268466	245437	245375	91.4	3282.61	99.48	69	21L	21L	BA.2
NANOPORE	IHUCOVID-071492-N1M/2022	74369	66112	65005	87.41	869.63	88.64	56	21L	21L	BA.2
NANOPORE	IHUCOVID-071482-N1M/2022	151947	127478	122136	80.38	1633.93	95.63	56	21K	21K	BA.1.1
NANOPORE	IHUCOVID-071495-N1M/2022	143696	124074	123880	86.21	1657.26	96.18	62	21K	21K	BA.1
NANOPORE	IHUCOVID-071493-N1M/2022	195476	168222	164474	84.14	2200.32	96.57	61	21K	21K	BA.1
NANOPORE	IHUCOVID-071491-N1M/2022	153885	131361	131020	85.14	1752.78	96.56	59	21K	21K	BA.1
NANOPORE	IHUCOVID-071494-N1M/2022	213260	194731	194625	91.26	2603.68	98.83	69	21L	21L	BA.2
NANOPORE	IHUCOVID-071483-N1M/2022	87672	71779	67535	77.03	903.48	87.77	58	21L	21L	BA.2
NANOPORE	IHUCOVID-071478-N1M/2022	172636	152092	151480	87.75	2026.49	97.71	69	21L	21L	BA.2
NANOPORE	IHUCOVID-071479-N1M/2022	211834	196017	195953	92.5	2621.44	98.62	68	21L	21L	BA.2
NANOPORE	IHUCOVID-071481-N1M/2022	50428	42904	39843	79.01	533.02	84.22	51	21L	21L	BA.2
NANOPORE	IHUCOVID-071480-N1M/2022	186700	171517	171267	91.73	2291.2	97.7	64	21L	21L	BA.2
NANOPORE	IHUCOVID-071475-N1M/2022	117746	101021	98566	83.71	1318.61	97.6	67	21L	21L	BA.2
NANOPORE	IHUCOVID-071484-N1M/2022	173922	162046	161913	93.1	2166.06	99.49	68	21L	21L	BA.2
NANOPORE	IHUCOVID-071485-N1M/2022	50501	29470	16342	32.36	218.62	68.8	49	21L	21L	None
NANOPORE	IHUCOVID-071487-N1M/2022	262755	240554	240478	91.52	3217.1	99.57	74	21L	21L	BA.2
NANOPORE	IHUCOVID-071486-N1M/2022	200246	183037	182939	91.36	2447.34	99.57	74	21L	21L	BA.2
NANOPORE	IHUCOVID-071488-N1M/2022	171859	155489	155471	90.46	2079.88	99.11	64	21L	21L	BA.2
NANOPORE	IHUCOVID-071489-N1M/2022	236769	208792	204316	86.29	2733.32	96.96	64	21L	21L	BA.2
NANOPORE	IHUCOVID-071490-N1M/2022	89795	79882	79357	88.38	1061.63	96.87	63	21L	21L	BA.2
NANOPORE	IHUCOVID-071476-N1M/2022	217184	201668	201252	92.66	2692.33	97.61	61	21L	21L	BA.2
NANOPORE	IHUCOVID-071477-N1M/2022	58902	40933	30915	52.49	413.58	79.26	52	21L	21L	BA.2
NANOPORE	IHUCOVID-071474-N1M/2022	208727	181276	177808	85.19	2378.7	96.12	63	21L	21L	BA.2
NANOPORE	IHUCOVID-071472-N1M/2022	173272	157207	156625	90.39	2095.32	98.69	55	21K	21K	BA.1.1
NANOPORE	IHUCOVID-071473-N1M/2022	100381	85162	80828	80.52	1081.31	93.17	62	21L	21L	BA.2
NANOPORE	IHUCOVID-071496-N1M/2022	180050	155880	150749	83.73	2016.71	96.69	65	21L	21L	BA.2
NANOPORE	IHUCOVID-071270-N1M/2022	205179	183944	180081	87.77	2409.11	98.62	69	21L	21L	BA.2
NANOPORE	IHUCOVID-071271-N1M/2022	187628	172526	172364	91.86	2305.87	97.7	65	21L	21L	BA.2
NANOPORE	IHUCOVID-071272-N1M/2022	223353	208301	208067	93.16	2783.51	98.7	69	21L	21L	BA.2
NANOPORE	IHUCOVID-071273-N1M/2022	200832	180550	180029	89.64	2408.41	97.61	63	21L	21L	BA.2
NANOPORE	IHUCOVID-071274-N1M/2022	153252	142528	142458	92.96	1905.79	97.61	64	21L	21L	BA.2
NANOPORE	IHUCOVID-071275-N1M/2022	239793	220789	220757	92.06	2953.27	99.58	68	21L	21L	BA.2
NANOPORE	IHUCOVID-071276-N1M/2022	146028	134852	134670	92.22	1801.61	97.19	61	21K	21K	BA.1.1
NANOPORE	IHUCOVID-071278-N1M/2022	322962	296032	296000	91.65	3959.87	99.49	68	21L	21L	BA.2
NANOPORE	IHUCOVID-071279-N1M/2022	170274	157527	157316	92.39	2104.56	97.61	62	21L	21L	BA.2
NANOPORE	IHUCOVID-071280-N1M/2022	225004	203476	203443	90.42	2721.65	99.22	67	21L	21L	BA.2
NANOPORE	IHUCOVID-071281-N1M/2022	92359	81670	81605	88.36	1091.71	96.17	65	21L	21L	BA.2
NANOPORE	IHUCOVID-071282-N1M/2022	149886	134113	134045	89.43	1793.24	97.61	63	21L	21L	BA.2
NANOPORE	IHUCOVID-071283-N1M/2022	10039	4702	1854	18.47	24.8	13.04	10	VAR_IND	VAR_IND	None
NANOPORE	IHUCOVID-071284-N1M/2022	164665	145818	145814	88.55	1950.69	99.08	63	21L	21L	BA.2
NANOPORE	IHUCOVID-071285-N1M/2022	114423	101792	101713	88.89	1360.71	99.21	63	21L	21L	BA.2
NANOPORE	IHUCOVID-071286-N1M/2022	251005	226809	226674	90.31	3032.43	97.61	65	21L	21L	BA.2
NANOPORE	IHUCOVID-071287-N1M/2022	266898	243070	243025	91.06	3251.17	99.49	69	21L	21L	BA.2
NANOPORE	IHUCOVID-071288-N1M/2022	234843	212603	212542	90.5	2843.37	99.32	69	21L	21L	BA.2
NANOPORE	IHUCOVID-071289-N1M/2022	280867	260734	260689	92.82	3487.48	98.22	64	21L	21L	BA.2
NANOPORE	IHUCOVID-071290-N1M/2022	178648	163837	163672	91.62	2189.59	98.61	67	21L	21L	BA.2
NANOPORE	IHUCOVID-071291-N1M/2022	256639	236906	236871	92.3	3168.84	99.49	69	21L	21L	BA.2
