# Supplementary material for: Simultaneous SARS-CoV-2 Genome Sequencing of 384 Samples on an Illumina MiSeq Instrument through Protocol Optimization
Source: Genes (Basel). 2022 Sep 14;13(9):1648. doi: 10.3390/genes13091648 (PMC9498777; doi:10.3390/genes13091648)
Supplement: Supplementary file 1 [file genes-13-01648-s001.zip › Table S3.xlsx]

## Sheet: Feuil1
RUN	Sample ID	Number of Raw Reads R1	Number of Raw Reads R2	Number of Reads after trimming R1	Number of Reads after trimming R2	Number of mapped Reads	% of Reads Aligned with Reference	X coverage	% Genome coverage	Number of variants Called	IHU	Nextclade	PANGO Lineage
MISEQ	IHUCOVID-046665-Miseq2M/2020	36031	36031	30026	30132	29936	99.35	250.3	95.99	21	Marseille4	20A.EU2	B.1.160
NANOPORE	IHUCOVID-046665-N1M/2020		271313	244765		244228	90.02	3267.26	98.41	21	Marseille4	20A.EU2	B.1.160
MISEQ	IHUCOVID-046682-Miseq2M/2020	29062	29062	24218	24225	24106	99.51	201.56	90.39	25	Marseille4	20A.EU2	B.1.160
NANOPORE	IHUCOVID-046682-N1M/2020		172162	150254		148842	86.45	1991.2	95.76	25	Marseille4	20A.EU2	B.1.160
MISEQ	IHUCOVID-046726-Miseq2M/2020	69029	69029	57524	57692	57272	99.27	478.86	69.92	17	Marseille4	20A.EU2	B.1.160
NANOPORE	IHUCOVID-046726-N1M/2020		45383	31522		25977	57.24	347.52	67.04	15	Marseille4	20A.EU2	None
MISEQ	IHUCOVID-046876-Miseq2M/2020	100002	100002	83335	83582	83118	99.44	694.97	93.35	25	Marseille4	20A.EU2	B.1.160
NANOPORE	IHUCOVID-046876-N1M/2020		58131	46744		45553	78.36	609.4	90.68	25	Marseille4	20A.EU2	B.1.160
MISEQ	IHUCOVID-046884-Miseq2M/2020	41156	41156	34297	34403	34221	99.47	286.13	94.84	26	Marseille4	20A.EU2	B.1.160
NANOPORE	IHUCOVID-046884-N1M/2020		272374	241045		234597	86.13	3138.42	97.76	26	Marseille4	20A.EU2	B.1.160
MISEQ	IHUCOVID-046900-Miseq2M/2020	112375	112375	93646	93827	93426	99.57	781.15	88.32	27	Marseille4	20A.EU2	B.1.160
NANOPORE	IHUCOVID-046900-N1M/2020		81387	64138		61580	75.66	823.81	85.73	26	Marseille4	20A.EU2	B.1.160
MISEQ	IHUCOVID-046975-Miseq2M/2020	27532	27532	22943	23019	22845	99.24	191.01	94.38	21	Marseille4	20A.EU2	B.1.160
NANOPORE	IHUCOVID-046975-N1M/2020		151425	131652		129485	85.51	1732.24	95.62	21	Marseille4	20A.EU2	B.1.160
MISEQ	IHUCOVID-046976-Miseq2M/2020	45048	45048	37540	37707	37457	99.34	313.19	96.32	24	Marseille4	20A.EU2	B.1.160
NANOPORE	IHUCOVID-046976-N1M/2020		241166	215317		211759	87.81	2832.9	98.71	24	Marseille4	20A.EU2	B.1.160
MISEQ	IHUCOVID-047001-Miseq2M/2020	127565	127565	106304	106589	106051	99.5	886.71	85.88	17	Marseille4	20A.EU2	B.1.160
NANOPORE	IHUCOVID-047001-N1M/2020		57321	43805		41471	72.35	554.8	82.42	17	Marseille4	20A.EU2	B.1.160
MISEQ	IHUCOVID-049265-Miseq2M/2020	34954	34954	29128	29171	28985	99.36	242.35	92.26	22	Marseille4	20A.EU2	B.1.160
NANOPORE	IHUCOVID-049265-N1M/2020		179015	159017		158231	88.39	2116.8	95.62	23	Marseille4	20A.EU2	B.1.160
MISEQ	IHUCOVID-049266-Miseq2M/2020	78509	78509	65424	65533	65229	99.54	545.39	95.1	23	Marseille4	20A.EU2	B.1.160
NANOPORE	IHUCOVID-049266-N1M/2020		129681	114334		112628	86.85	1506.73	95.76	23	Marseille4	20A.EU2	B.1.160
MISEQ	IHUCOVID-049268-Miseq2M/2020	50245	50245	41871	42050	41775	99.35	349.29	86.08	6	20A	20A	B.1
NANOPORE	IHUCOVID-049268-N1M/2020		66558	55383		52249	78.5	698.98	88.66	6	20B	20B	B.1
MISEQ	IHUCOVID-049269-Miseq2M/2020	43232	43232	36027	36058	35918	99.61	300.32	90.68	22	Marseille4	20A.EU2	B.1.160
NANOPORE	IHUCOVID-049269-N1M/2020		111198	97943		95037	85.47	1271.4	93.47	22	Marseille4	20A.EU2	B.1.160
MISEQ	IHUCOVID-051207-Miseq2M/2020	54344	54344	45287	45389	45193	99.57	377.87	89.89	20	Marseille4	20A.EU2	B.1.160
NANOPORE	IHUCOVID-051207-N1M/2020		105997	83843		79808	75.29	1067.67	94.69	23	Marseille4	20A.EU2	B.1.160
MISEQ	IHUCOVID-051221-Miseq2M/2020	144955	144955	120796	121054	120562	99.59	1008.04	69.51	15	Marseille4	20A.EU2	B.1.160
NANOPORE	IHUCOVID-051221-N1M/2020		18939	12211		10453	55.19	139.84	50.78	11	Marseille4	20A.EU2	None
MISEQ	IHUCOVID-051265-Miseq2M/2020	59280	59280	49400	49647	49288	99.28	412.11	94.08	21	Marseille4	20A.EU2	B.1.160
NANOPORE	IHUCOVID-051265-N1M/2020		59035	46191		45893	77.74	613.95	94.45	21	Marseille4	20A.EU2	B.1.160
MISEQ	IHUCOVID-051267-Miseq2M/2020	62368	62368	51973	52055	51836	99.58	433.41	92.12	21	Marseille4	20A.EU2	B.1.160
NANOPORE	IHUCOVID-051267-N1M/2020		160667	136380		131828	82.05	1763.59	95.43	23	Marseille4	20A.EU2	B.1.160
MISEQ	IHUCOVID-051272-Miseq2M/2020	94820	94820	79017	79155	78806	99.56	658.91	90.99	21	Marseille4	20A.EU2	B.1.160
NANOPORE	IHUCOVID-051272-N1M/2020		35281	22988		21470	60.85	287.22	84.12	16	Marseille4	20A.EU2	B.1.160
MISEQ	IHUCOVID-052217-Miseq2M/2020	96412	96412	80343	80478	80167	99.61	670.29	77.54	14	Marseille4	20A.EU2	B.1.160
NANOPORE	IHUCOVID-052217-N1M/2020		45060	31778		28176	62.53	376.94	75.41	13	Marseille4	20A.EU2	B.1.160
MISEQ	IHUCOVID-052287-Miseq2M/2020	64386	64386	53655	53896	53526	99.31	447.54	94.16	21	Marseille4	20A.EU2	B.1.160
NANOPORE	IHUCOVID-052287-N1M/2020		61862	46865		45880	74.17	613.78	92.9	21	Marseille4	20A.EU2	B.1.160
MISEQ	IHUCOVID-071234-Miseq2M/2020	114204	114204	95170	95563	94882	99.29	793.33	82.38	15	Marseille2	20E (EU1)	B.1.177
NANOPORE	IHUCOVID-071234-N1M/2020		53460	38585		34966	65.41	467.77	79.43	15	Marseille2	20E (EU1)	B.1.177.31
MISEQ	IHUCOVID-071235-Miseq2M/2020	117403	117403	97836	97933	97468	99.53	814.95	84.53	18	Marseille4	20A.EU2	B.1.160
NANOPORE	IHUCOVID-071235-N1M/2020		51386	39203		37524	73.02	501.99	77.16	16	Marseille4	20A.EU2	B.1.160
MISEQ	IHUCOVID-071236-Miseq2M/2020	134147	134147	111789	111993	111444	99.51	931.81	51.28	28	20B	20B	B.1.1
NANOPORE	IHUCOVID-071236-N1M/2020		36883	15630		6141	16.65	82.15	39.09	12	VAR_IND	VAR_IND	None
MISEQ	IHUCOVID-071237-Miseq2M/2020	81815	81815	68179	68362	67973	99.43	568.34	91.38	28	Marseille4	20A.EU2	B.1.160
NANOPORE	IHUCOVID-071237-N1M/2020		127613	103335		97185	76.16	1300.13	94.36	28	Marseille4	20A.EU2	B.1.160
MISEQ	IHUCOVID-071238-Miseq2M/2020	32964	32964	27470	27506	27380	99.54	228.93	93.64	24	20B	20B	B.1.1.294
NANOPORE	IHUCOVID-071238-N1M/2020		63594	51640		50708	79.74	678.37	93.48	24	20B	20B	B.1.1.294
MISEQ	IHUCOVID-071239-Miseq2M/2020	117730	117730	98108	98274	97814	99.53	817.84	14.45	4	VAR_IND	VAR_IND	B.1
NANOPORE	IHUCOVID-071239-N1M/2020		15410	7010		1119	7.26	14.97	7.98	0	VAR_IND	VAR_IND	None
MISEQ	IHUCOVID-071240-Miseq2M/2020	143639	143639	119699	120257	119457	99.33	998.8	2.65	4	VAR_IND	VAR_IND	None
NANOPORE	IHUCOVID-071240-N1M/2020		14377	5951		575	4	7.69	2.32	4	VAR_IND	VAR_IND	None
MISEQ	IHUCOVID-071241-Miseq2M/2022	35831	35831	29859	29974	29788	99.38	249.06	96.72	68	21L ( Omicron )	21L ( Omicron )	BA.2
NANOPORE	IHUCOVID-071241-N1M/2022		389887	359323		358784	92.02	4799.79	99.11	64	21L ( Omicron )	21L ( Omicron )	BA.2
MISEQ	IHUCOVID-071242-Miseq2M/2022	40507	40507	33756	33895	33649	99.27	281.35	96.49	67	21L ( Omicron )	21L ( Omicron )	BA.2
NANOPORE	IHUCOVID-071242-N1M/2022		275770	252359		252325	91.5	3375.59	97.61	62	21L ( Omicron )	21L ( Omicron )	BA.2
MISEQ	IHUCOVID-071243-Miseq2M/2022	151090	151090	125908	126276	125604	99.47	1050.2	99.01	69	21L ( Omicron )	21L ( Omicron )	BA.2
NANOPORE	IHUCOVID-071243-N1M/2022		138140	126495		126483	91.56	1692.08	97.61	65	21L ( Omicron )	21L ( Omicron )	BA.2
MISEQ	IHUCOVID-071244-Miseq2M/2022	48583	48583	40486	40610	40381	99.44	337.63	97.59	72	21L ( Omicron )	21L ( Omicron )	BA.2
NANOPORE	IHUCOVID-071244-N1M/2022		338507	305652		305591	90.28	4088.17	99.32	72	21L ( Omicron )	21L ( Omicron )	BA.2
MISEQ	IHUCOVID-071245-Miseq2M/2022	41732	41732	34777	34849	34699	99.57	290.13	99.26	69	21L ( Omicron )	21L ( Omicron )	BA.2
NANOPORE	IHUCOVID-071245-N1M/2022		254352	234263		233804	91.92	3127.81	99.49	70	21L ( Omicron )	21L ( Omicron )	BA.2
MISEQ	IHUCOVID-071246-Miseq2M/2022	114016	114016	95013	94853	94446	99.57	789.68	87.29	55	21K ( Omicron )	21K ( Omicron )	BA.1.1.1
NANOPORE	IHUCOVID-071246-N1M/2022		139975	103807		84529	60.39	1130.82	90.81	58	21K ( Omicron )	21K ( Omicron )	BA.1.1
MISEQ	IHUCOVID-071247-Miseq2M/2022	41711	41711	34759	34903	34685	99.38	290.01	98.06	66	21L ( Omicron )	21L ( Omicron )	BA.2
NANOPORE	IHUCOVID-071247-N1M/2022		227808	206440		206276	90.55	2759.55	99.49	67	21L ( Omicron )	21L ( Omicron )	BA.2
MISEQ	IHUCOVID-071248-Miseq2M/2022	125584	125584	104653	104998	104359	99.39	872.57	7.44	5	VAR_IND	VAR_IND	None
NANOPORE	IHUCOVID-071248-N1M/2022		20584	7180		325	1.58	4.35	4.58	2	VAR_IND	VAR_IND	None
MISEQ	IHUCOVID-071249-Miseq2M/2022	88858	88858	74048	74426	73780	99.13	616.89	99.25	67	21L ( Omicron )	21L ( Omicron )	BA.2
NANOPORE	IHUCOVID-071249-N1M/2022		192690	168057		167988	87.18	2247.33	99.49	68	21L ( Omicron )	21L ( Omicron )	BA.2
MISEQ	IHUCOVID-071250-Miseq2M/2022	39103	39103	32586	32653	32504	99.54	271.77	97.6	66	21L ( Omicron )	21L ( Omicron )	BA.2
NANOPORE	IHUCOVID-071250-N1M/2022		310721	270371		270095	86.93	3613.31	99.58	68	21L ( Omicron )	21L ( Omicron )	BA.2
MISEQ	IHUCOVID-071251-Miseq2M/2022	108734	108734	90612	90751	90400	99.61	755.85	96.25	69	21L ( Omicron )	21L ( Omicron )	BA.2
NANOPORE	IHUCOVID-071251-N1M/2022		126032	111632		110503	87.68	1478.3	96.12	65	21L ( Omicron )	21L ( Omicron )	BA.2
MISEQ	IHUCOVID-071252-Miseq2M/2022	33272	33272	27727	27690	27550	99.49	230.35	95.8	66	21L ( Omicron )	21L ( Omicron )	BA.2
NANOPORE	IHUCOVID-071252-N1M/2022		162162	143381		143367	88.41	1917.95	98.45	63	21L ( Omicron )	21L ( Omicron )	BA.2
MISEQ	IHUCOVID-071253-Miseq2M/2022	63108	63108	52590	52636	52398	99.55	438.11	97.65	70	21L ( Omicron )	21L ( Omicron )	BA.2
NANOPORE	IHUCOVID-071253-N1M/2022		152197	139883		139826	91.87	1870.58	96.86	65	21L ( Omicron )	21L ( Omicron )	BA.2
MISEQ	IHUCOVID-071254-Miseq2M/2022	33667	33667	28056	28213	27987	99.2	234.01	96	66	21L ( Omicron )	21L ( Omicron )	BA.2
NANOPORE	IHUCOVID-071254-N1M/2022		256750	234633		234590	91.37	3138.33	98.62	68	21L ( Omicron )	21L ( Omicron )	BA.2
MISEQ	IHUCOVID-071255-Miseq2M/2022	41524	41524	34603	34673	34537	99.61	288.77	98.25	66	21L ( Omicron )	21L ( Omicron )	BA.2
NANOPORE	IHUCOVID-071255-N1M/2022		137511	121663		121637	88.46	1627.25	99.12	62	21L ( Omicron )	21L ( Omicron )	BA.2
MISEQ	IHUCOVID-071256-Miseq2M/2022	14281	14281	11901	11923	11875	99.6	99.29	92.76	61	21L ( Omicron )	21L ( Omicron )	BA.2
NANOPORE	IHUCOVID-071256-N1M/2022		285276	256526		256519	89.92	3431.69	99.49	67	21L ( Omicron )	21L ( Omicron )	BA.2
MISEQ	IHUCOVID-071257-Miseq2M/2022	40278	40278	33565	33588	33359	99.32	278.92	97.92	65	21L ( Omicron )	21L ( Omicron )	BA.2
NANOPORE	IHUCOVID-071257-N1M/2022		230588	193482		193430	83.89	2587.69	99.49	67	21L ( Omicron )	21L ( Omicron )	BA.2
MISEQ	IHUCOVID-071258-Miseq2M/2022	39304	39304	32753	32850	32675	99.47	273.2	98.4	70	21L ( Omicron )	21L ( Omicron )	BA.2
NANOPORE	IHUCOVID-071258-N1M/2022		129034	116583		116574	90.34	1559.52	0	0	VAR_IND	VAR_IND	None
MISEQ	IHUCOVID-071259-Miseq2M/2022	40154	40154	33462	33534	33391	99.57	279.19	97.12	69	21L ( Omicron )	21L ( Omicron )	BA.2
NANOPORE	IHUCOVID-071259-N1M/2022		253401	230072		230019	90.77	3077.18	99.04	66	21L ( Omicron )	21L ( Omicron )	BA.2
MISEQ	IHUCOVID-071260-Miseq2M/2022	32546	32546	27122	27178	27035	99.47	226.05	97.42	66	21L ( Omicron )	21L ( Omicron )	BA.2
NANOPORE	IHUCOVID-071260-N1M/2022		220545	200782		200756	91.03	2685.7	98.48	62	21L ( Omicron )	21L ( Omicron )	BA.2
MISEQ	IHUCOVID-071261-Miseq2M/2022	35717	35717	29764	29761	29628	99.55	247.73	97.49	66	21L ( Omicron )	21L ( Omicron )	BA.2
NANOPORE	IHUCOVID-071261-N1M/2022		211662	192097		191824	90.63	2566.21	97.47	63	21L ( Omicron )	21L ( Omicron )	BA.2
MISEQ	IHUCOVID-071262-Miseq2M/2022	131420	131420	109517	109766	109240	99.52	913.38	18.14	10	VAR_IND	VAR_IND	None
NANOPORE	IHUCOVID-071262-N1M/2022		34949	12048		774	2.21	10.35	10.65	8	VAR_IND	VAR_IND	None
MISEQ	IHUCOVID-071263-Miseq2M/2022	99887	99887	83239	83413	83050	99.56	694.4	88.26	59	21K ( Omicron )	21K ( Omicron )	BA.1.1
NANOPORE	IHUCOVID-071263-N1M/2022		89546	68064		58460	65.28	782.07	91.62	61	21K ( Omicron )	21K ( Omicron )	BA.1.1
MISEQ	IHUCOVID-071264-Miseq2M/2022	29492	29492	24577	24633	24526	99.57	205.07	95.43	66	21L ( Omicron )	21L ( Omicron )	BA.2
NANOPORE	IHUCOVID-071264-N1M/2022		181932	168994		168987	92.88	2260.7	97.61	63	21L ( Omicron )	21L ( Omicron )	BA.2
MISEQ	IHUCOVID-071265-Miseq2M/2022	119041	119041	99201	99168	98755	99.58	825.71	87.83	54	21K ( Omicron )	21K ( Omicron )	BA.1.1.1
NANOPORE	IHUCOVID-071265-N1M/2022		108104	69726		54355	50.28	727.16	90.95	60	21K ( Omicron )	21K ( Omicron )	BA.1.1
MISEQ	IHUCOVID-071266-Miseq2M/2022	19780	19780	16483	16482	16387	99.42	137.02	96.12	69	21L ( Omicron )	21L ( Omicron )	BA.2
NANOPORE	IHUCOVID-071266-N1M/2022		256819	236302		236269	92	3160.79	97.61	65	21L ( Omicron )	21L ( Omicron )	BA.2
MISEQ	IHUCOVID-071267-Miseq2M/2022	151199	151199	125999	126435	125719	99.43	1051.16	98.35	69	21L ( Omicron )	21L ( Omicron )	BA.2
NANOPORE	IHUCOVID-071267-N1M/2022		218998	204295		204279	93.28	2732.83	99.07	65	21L ( Omicron )	21L ( Omicron )	BA.2
MISEQ	IHUCOVID-071268-Miseq2M/2022	26658	26658	22215	22345	22155	99.15	185.24	97.21	70	21L ( Omicron )	21L ( Omicron )	BA.2
NANOPORE	IHUCOVID-071268-N1M/2022		236560	210887		210883	89.15	2821.18	99.29	71	21L ( Omicron )	21L ( Omicron )	BA.2
MISEQ	IHUCOVID-071269-Miseq2M/2022	105838	105838	88198	88418	87947	99.47	735.34	99.06	69	21L ( Omicron )	21L ( Omicron )	BA.2
NANOPORE	IHUCOVID-071269-N1M/2022		144441	131092		130893	90.62	1751.08	99.12	65	21L ( Omicron )	21L ( Omicron )	BA.2
MISEQ	IHUCOVID-071270-Miseq2M/2022	68839	68839	57366	57453	57206	99.57	478.31	96.01	67	21L ( Omicron )	21L ( Omicron )	BA.2
NANOPORE	IHUCOVID-071270-N1M/2022		205179	183944		180081	87.77	2409.11	98.62	69	21L ( Omicron )	21L ( Omicron )	BA.2
MISEQ	IHUCOVID-071271-Miseq2M/2022	45864	45864	38220	38303	38105	99.48	318.6	97.61	70	21L ( Omicron )	21L ( Omicron )	BA.2
NANOPORE	IHUCOVID-071271-N1M/2022		187628	172526		172364	91.86	2305.87	97.7	65	21L ( Omicron )	21L ( Omicron )	BA.2
MISEQ	IHUCOVID-071272-Miseq2M/2022	39047	39047	32539	32719	32452	99.18	271.34	96.5	68	21L ( Omicron )	21L ( Omicron )	BA.2
NANOPORE	IHUCOVID-071272-N1M/2022		223353	208301		208067	93.16	2783.51	98.7	69	21L ( Omicron )	21L ( Omicron )	BA.2
MISEQ	IHUCOVID-071273-Miseq2M/2022	23795	23795	19829	19811	19684	99.36	164.58	94.07	64	21L ( Omicron )	21L ( Omicron )	BA.2
NANOPORE	IHUCOVID-071273-N1M/2022		200832	180550		180029	89.64	2408.41	97.61	63	21L ( Omicron )	21L ( Omicron )	BA.2
MISEQ	IHUCOVID-071274-Miseq2M/2022	76243	76243	63536	63628	63371	99.6	529.86	98.26	69	21L ( Omicron )	21L ( Omicron )	BA.2
NANOPORE	IHUCOVID-071274-N1M/2022		153252	142528		142458	92.96	1905.79	97.61	64	21L ( Omicron )	21L ( Omicron )	BA.2
MISEQ	IHUCOVID-071275-Miseq2M/2022	41527	41527	34606	34678	34529	99.57	288.7	97.39	67	21L ( Omicron )	21L ( Omicron )	BA.2
NANOPORE	IHUCOVID-071275-N1M/2022		239793	220789		220757	92.06	2953.27	99.58	68	21L ( Omicron )	21L ( Omicron )	BA.2
MISEQ	IHUCOVID-071276-Miseq2M/2022	148574	148574	123812	124058	123501	99.55	1032.62	97.99	62	21K ( Omicron )	21K ( Omicron )	BA.1.1
NANOPORE	IHUCOVID-071276-N1M/2022		146028	134852		134670	92.22	1801.61	97.19	61	21K ( Omicron )	21K ( Omicron )	BA.1.1
MISEQ	IHUCOVID-071278-Miseq2M/2022	23410	23410	19508	19547	19432	99.41	162.47	96.09	67	21L ( Omicron )	21L ( Omicron )	BA.2
NANOPORE	IHUCOVID-071278-N1M/2022		322962	296032		296000	91.65	3959.87	99.49	68	21L ( Omicron )	21L ( Omicron )	BA.2
MISEQ	IHUCOVID-071279-Miseq2M/2022	32550	32550	27125	27226	27053	99.36	226.2	96.74	67	21L ( Omicron )	21L ( Omicron )	BA.2
NANOPORE	IHUCOVID-071279-N1M/2022		170274	157527		157316	92.39	2104.56	97.61	62	21L ( Omicron )	21L ( Omicron )	BA.2
MISEQ	IHUCOVID-071280-Miseq2M/2022	63613	63613	53011	53232	52874	99.33	442.09	98.71	67	21L ( Omicron )	21L ( Omicron )	BA.2
NANOPORE	IHUCOVID-071280-N1M/2022		225004	203476		203443	90.42	2721.65	99.22	67	21L ( Omicron )	21L ( Omicron )	BA.2
MISEQ	IHUCOVID-071281-Miseq2M/2022	74065	74065	61721	61928	61577	99.43	514.86	94.66	64	21L ( Omicron )	21L ( Omicron )	BA.2
NANOPORE	IHUCOVID-071281-N1M/2022		92359	81670		81605	88.36	1091.71	96.17	65	21L ( Omicron )	21L ( Omicron )	BA.2
MISEQ	IHUCOVID-071282-Miseq2M/2022	79324	79324	66103	66098	65780	99.52	550	97.4	67	21L ( Omicron )	21L ( Omicron )	BA.2
NANOPORE	IHUCOVID-071282-N1M/2022		149886	134113		134045	89.43	1793.24	97.61	63	21L ( Omicron )	21L ( Omicron )	BA.2
MISEQ	IHUCOVID-071283-Miseq2M/2022	127146	127146	105955	106133	105672	99.57	883.55	19.74	11	VAR_IND	VAR_IND	None
NANOPORE	IHUCOVID-071283-N1M/2022		10039	4702		1854	18.47	24.8	13.04	10	VAR_IND	VAR_IND	None
MISEQ	IHUCOVID-071284-Miseq2M/2022	68237	68237	56864	56998	56726	99.52	474.3	99.79	67	21L ( Omicron )	21L ( Omicron )	BA.2
NANOPORE	IHUCOVID-071284-N1M/2022		164665	145818		145814	88.55	1950.69	99.08	63	21L ( Omicron )	21L ( Omicron )	BA.2
MISEQ	IHUCOVID-071285-Miseq2M/2022	57563	57563	47969	48145	47829	99.34	399.91	99.26	67	21L ( Omicron )	21L ( Omicron )	BA.2
NANOPORE	IHUCOVID-071285-N1M/2022		114423	101792		101713	88.89	1360.71	99.21	63	21L ( Omicron )	21L ( Omicron )	BA.2
MISEQ	IHUCOVID-071286-Miseq2M/2022	38575	38575	32146	32270	32042	99.29	267.91	96.13	69	21L ( Omicron )	21L ( Omicron )	BA.2
NANOPORE	IHUCOVID-071286-N1M/2022		251005	226809		226674	90.31	3032.43	97.61	65	21L ( Omicron )	21L ( Omicron )	BA.2
MISEQ	IHUCOVID-071287-Miseq2M/2022	31547	31547	26289	26328	26208	99.54	219.13	97.28	68	21L ( Omicron )	21L ( Omicron )	BA.2
NANOPORE	IHUCOVID-071287-N1M/2022		266898	243070		243025	91.06	3251.17	99.49	69	21L ( Omicron )	21L ( Omicron )	BA.2
MISEQ	IHUCOVID-071288-Miseq2M/2022	30582	30582	25485	25515	25426	99.65	212.59	97.31	69	21L ( Omicron )	21L ( Omicron )	BA.2
NANOPORE	IHUCOVID-071288-N1M/2022		234843	212603		212542	90.5	2843.37	99.32	69	21L ( Omicron )	21L ( Omicron )	BA.2
MISEQ	IHUCOVID-071289-Miseq2M/2022	48522	48522	40435	40646	40317	99.19	337.1	96.37	66	21L ( Omicron )	21L ( Omicron )	BA.2
NANOPORE	IHUCOVID-071289-N1M/2022		280867	260734		260689	92.82	3487.48	98.22	64	21L ( Omicron )	21L ( Omicron )	BA.2
MISEQ	IHUCOVID-071290-Miseq2M/2022	35833	35833	29861	29976	29807	99.44	249.22	95.8	64	21L ( Omicron )	21L ( Omicron )	BA.2
NANOPORE	IHUCOVID-071290-N1M/2022		178648	163837		163672	91.62	2189.59	98.61	67	21L ( Omicron )	21L ( Omicron )	BA.2
MISEQ	IHUCOVID-071291-Miseq2M/2022	41436	41436	34530	34617	34428	99.45	287.86	97.03	67	21L ( Omicron )	21L ( Omicron )	BA.2
NANOPORE	IHUCOVID-071291-N1M/2022		256639	236906		236871	92.3	3168.84	99.49	69	21L ( Omicron )	21L ( Omicron )	BA.2
MISEQ	IHUCOVID-071292-Miseq2M/2020	78592	78592	65493	65634	65354	99.57	546.44	96.55	15	Marseille10	20A/S	B.1.221
NANOPORE	IHUCOVID-071292-N1M/2020		94501	81367		80246	84.92	1073.53	96.56	14	Marseille10	20A/S:98F	B.1.221
MISEQ	IHUCOVID-071293-Miseq2M/2020	32694	32694	27245	27376	27138	99.13	226.91	94.95	14	Marseille10	20A/S	B.1.221
NANOPORE	IHUCOVID-071293-N1M/2020		181506	162728		159597	87.93	2135.08	96.56	14	Marseille10	20A/S:98F	B.1.221
MISEQ	IHUCOVID-071294-Miseq2M/2020	73325	73325	61104	61288	60940	99.43	509.53	91.1	10	Marseille2	20E (EU1)	B.1.177
NANOPORE	IHUCOVID-071294-N1M/2020		102884	85882		82123	79.82	1098.64	91.55	10	Marseille2	20E (EU1)	B.1.177
MISEQ	IHUCOVID-071295-Miseq2M/2020	69317	69317	57764	57858	57548	99.46	481.17	90.01	16	Marseille9	20B	B.1.1.241
NANOPORE	IHUCOVID-071295-N1M/2020		133966	103462		93648	69.9	1252.82	92.12	16	Marseille9	20B	AH.2
MISEQ	IHUCOVID-071296-Miseq2M/2020	40639	40639	33866	33949	33749	99.41	282.18	95.35	15	20A/20268G	20A	B.1.416
NANOPORE	IHUCOVID-071296-N1M/2020		180487	161316		159422	88.33	2132.74	97.2	16	20A/20268G	20A	B.1.416
MISEQ	IHUCOVID-071297-Miseq2M/2020	31682	31682	26402	26469	26328	99.47	220.13	93.23	14	Marseille2	20E (EU1)	B.1.177
NANOPORE	IHUCOVID-071297-N1M/2020		98147	84230		83787	85.37	1120.9	93.9	14	Marseille2	20E (EU1)	B.1.177
MISEQ	IHUCOVID-071298-Miseq2M/2020	159100	159100	132583	132819	132122	99.48	1104.7	1.31	1	VAR_IND	VAR_IND	None
NANOPORE	IHUCOVID-071298-N1M/2020		30136	12934		112	0.37	1.5	1.12	0	VAR_IND	VAR_IND	None
MISEQ	IHUCOVID-071299-Miseq2M/2020	51598	51598	42998	43106	42869	99.45	358.44	93.84	14	Marseille2	20E (EU1)	B.1.177
NANOPORE	IHUCOVID-071299-N1M/2020		55719	46501		45920	82.41	614.31	92.59	15	Marseille2	20E (EU1)	B.1.177
MISEQ	IHUCOVID-071300-Miseq2M/2020	29339	29339	24449	24481	24374	99.56	203.8	96.08	14	Marseille2	20E (EU1)	B.1.177
NANOPORE	IHUCOVID-071300-N1M/2020		274743	251858		251110	91.4	3359.33	98.7	15	Marseille2	20E (EU1)	B.1.177
MISEQ	IHUCOVID-071301-Miseq2M/2020	45848	45848	38207	38283	38107	99.54	318.62	94.31	18	Marseille8	20B	B.1.1.269
NANOPORE	IHUCOVID-071301-N1M/2020		94755	78868		77948	82.26	1042.78	95.21	17	Marseille8	20B	B.1.1.269
MISEQ	IHUCOVID-071302-Miseq2M/2020	54565	54565	45471	45595	45349	99.46	379.17	95.14	15	Marseille2	20E (EU1)	B.1.177
NANOPORE	IHUCOVID-071302-N1M/2020		150049	127402		124028	82.66	1659.24	96.56	16	Marseille2	20E (EU1)	B.1.177
MISEQ	IHUCOVID-071303-Miseq2M/2020	43621	43621	36351	36471	36239	99.36	303	96.48	15	20C	20C	B.1
NANOPORE	IHUCOVID-071303-N1M/2020		110583	92469		91409	82.66	1222.86	97.95	15	20C	20C	B.1.597
MISEQ	IHUCOVID-071304-Miseq2M/2020	90352	90352	75293	75445	75087	99.53	627.82	23.92	6	VAR_IND	VAR_IND	None
NANOPORE	IHUCOVID-071304-N1M/2020		7105	2812		772	10.87	10.33	8.24	1	VAR_IND	VAR_IND	None
MISEQ	IHUCOVID-071305-Miseq2M/2020	23100	23100	19250	19289	19190	99.49	160.45	95.42	15	Marseille2	20E (EU1)	B.1.177
NANOPORE	IHUCOVID-071305-N1M/2020		177515	160600		159500	89.85	2133.78	97.95	16	Marseille2	20E (EU1)	B.1.177
MISEQ	IHUCOVID-071306-Miseq2M/2020	113860	113860	94883	95121	94577	99.43	790.78	12.06	6	VAR_IND	VAR_IND	None
NANOPORE	IHUCOVID-071306-N1M/2020		30970	12834		657	2.12	8.79	9.1	5	VAR_IND	VAR_IND	None
MISEQ	IHUCOVID-071307-Miseq2M/2020	111733	111733	93111	93325	92831	99.47	776.18	83.11	29	Marseille8	20B	B.1.1.269
NANOPORE	IHUCOVID-071307-N1M/2020		34697	24343		23033	66.38	308.13	65.67	7	Marseille8	20B	None
MISEQ	IHUCOVID-071308-Miseq2M/2020	85021	85021	70851	70997	70676	99.55	590.94	89.33	16	20D	20D	B.1.1.1
NANOPORE	IHUCOVID-071308-N1M/2020		69089	53420		52842	76.48	706.92	85.59	15	20D	20D	C.18
MISEQ	IHUCOVID-071309-Miseq2M/2022	28002	28002	23335	23304	23225	99.66	194.19	99.78	58	21K ( Omicron )	21K ( Omicron )	BA.1.1
NANOPORE	IHUCOVID-071309-N1M/2022		166247	148851		148836	89.53	1991.12	99.57	58	21K ( Omicron )	21K ( Omicron )	BA.1.1
MISEQ	IHUCOVID-071310-Miseq2M/2022	27649	27649	23041	23080	22972	99.53	192.07	98.97	58	21K ( Omicron )	21K ( Omicron )	BA.1
NANOPORE	IHUCOVID-071310-N1M/2022		276236	241406		241350	87.37	3228.76	99.57	58	21K ( Omicron )	21K ( Omicron )	BA.1
MISEQ	IHUCOVID-071311-Miseq2M/2022	24593	24593	20494	20582	20453	99.37	171.01	99.78	69	21L ( Omicron )	21L ( Omicron )	BA.2
NANOPORE	IHUCOVID-071311-N1M/2022		280059	253730		253712	90.59	3394.14	99.48	70	21L ( Omicron )	21L ( Omicron )	BA.2
MISEQ	IHUCOVID-071312-Miseq2M/2022	10534	10534	8778	8769	8733	99.59	73.02	5.74	4	VAR_IND	VAR_IND	None
NANOPORE	IHUCOVID-071312-N1M/2022		603	457		457	75.79	6.11	3.42	3	VAR_IND	VAR_IND	None
MISEQ	IHUCOVID-071313-Miseq2M/2022	10846	10846	9038	9059	9017	99.54	75.39	96.93	65	21K ( Omicron )	21K ( Omicron )	BA.1
NANOPORE	IHUCOVID-071313-N1M/2022		178508	163217		163120	91.38	2182.21	99.58	66	21K ( Omicron )	21K ( Omicron )	BA.1
MISEQ	IHUCOVID-071314-Miseq2M/2022	28207	28207	23506	23552	23452	99.58	196.09	97.08	57	21K ( Omicron )	21K ( Omicron )	BA.1.1
NANOPORE	IHUCOVID-071314-N1M/2022		169392	156748		156716	92.52	2096.54	98.69	58	21K ( Omicron )	21K ( Omicron )	BA.1.1
MISEQ	IHUCOVID-071315-Miseq2M/2022	7298	7298	6082	6093	6055	99.38	50.63	96.92	60	21K ( Omicron )	21K ( Omicron )	BA.1.1.1
NANOPORE	IHUCOVID-071315-N1M/2022		171558	160575		160473	93.54	2146.8	99.57	58	21K ( Omicron )	21K ( Omicron )	BA.1.1
MISEQ	IHUCOVID-071316-Miseq2M/2022	12274	12274	10228	10239	10199	99.61	85.28	10.29	2	VAR_IND	VAR_IND	None
NANOPORE	IHUCOVID-071316-N1M/2022		1396	462		414	29.66	5.54	6.89	2	VAR_IND	VAR_IND	None
MISEQ	IHUCOVID-071317-Miseq2M/2022	101309	101309	84424	84634	84239	99.53	704.34	99.04	70	21L ( Omicron )	21L ( Omicron )	BA.2
NANOPORE	IHUCOVID-071317-N1M/2022		299652	263806		259423	86.57	3470.54	99.32	70	21L ( Omicron )	21L ( Omicron )	BA.2
MISEQ	IHUCOVID-071318-Miseq2M/2022	24749	24749	20624	20663	20564	99.52	171.94	95.29	63	21L ( Omicron )	21L ( Omicron )	BA.2
NANOPORE	IHUCOVID-071318-N1M/2022		81930	76247		76006	92.77	1016.8	97.07	63	21L ( Omicron )	21L ( Omicron )	BA.2
MISEQ	IHUCOVID-071319-Miseq2M/2022	39640	39640	33033	33155	32945	99.37	275.46	14.5	13	VAR_IND	VAR_IND	None
NANOPORE	IHUCOVID-071319-N1M/2022		453	366		363	80.13	4.86	8.23	10	VAR_IND	VAR_IND	None
MISEQ	IHUCOVID-071320-Miseq2M/2022	86986	86986	72488	72470	72097	99.49	602.82	99.86	69	21L ( Omicron )	21L ( Omicron )	BA.2
NANOPORE	IHUCOVID-071320-N1M/2022		240111	217837		217757	90.69	2913.14	99.48	69	21L ( Omicron )	21L ( Omicron )	BA.2
MISEQ	IHUCOVID-071321-Miseq2M/2022	16055	16055	13379	13376	13317	99.56	111.35	98.32	68	21L ( Omicron )	21L ( Omicron )	BA.2
NANOPORE	IHUCOVID-071321-N1M/2022		126759	114316		114186	90.08	1527.57	98.48	63	21L ( Omicron )	21L ( Omicron )	BA.2
MISEQ	IHUCOVID-071322-Miseq2M/2022	80442	80442	67035	67170	66891	99.58	559.29	33.58	14	VAR_IND	VAR_IND	None
NANOPORE	IHUCOVID-071322-N1M/2022		17778	8910		2461	13.84	32.92	22.87	15	VAR_IND	VAR_IND	None
MISEQ	IHUCOVID-071323-Miseq2M/2022	128233	128233	106861	107484	106451	99.04	890.06	96.85	68	21L ( Omicron )	21L ( Omicron )	BA.2
NANOPORE	IHUCOVID-071323-N1M/2022		195403	172266		169077	86.53	2261.9	97.48	70	21L ( Omicron )	21L ( Omicron )	BA.2
MISEQ	IHUCOVID-071324-Miseq2M/2022	194612	194612	162177	162747	161826	99.43	1353.06	87.69	51	21K ( Omicron )	21K ( Omicron )	BA.1.1.1
NANOPORE	IHUCOVID-071324-N1M/2022		33804	21848		15686	46.4	209.85	73.83	45	21K ( Omicron )	21K ( Omicron )	BA.1.1
MISEQ	IHUCOVID-071325-Miseq2M/2022	56316	56316	46930	47076	46783	99.38	391.16	87.18	48	21K ( Omicron )	21K ( Omicron )	BA.1.1.1
NANOPORE	IHUCOVID-071325-N1M/2022		87562	73422		70295	80.28	940.4	88.04	53	21K ( Omicron )	21K ( Omicron )	BA.1.1
MISEQ	IHUCOVID-071326-Miseq2M/2022	1391	1391	1159	1162	1158	99.66	9.68	3.11	3	VAR_IND	VAR_IND	None
NANOPORE	IHUCOVID-071326-N1M/2022		319	152		150	47.02	2.01	1.1	0	VAR_IND	VAR_IND	None
MISEQ	IHUCOVID-071327-Miseq2M/2022	10978	10978	9148	9144	9119	99.73	76.25	12.36	6	VAR_IND	VAR_IND	None
NANOPORE	IHUCOVID-071327-N1M/2022		1664	722		692	41.59	9.26	10.04	5	VAR_IND	VAR_IND	None
MISEQ	IHUCOVID-071328-Miseq2M/2022	15977	15977	13314	13345	13288	99.57	111.1	11.99	12	VAR_IND	VAR_IND	None
NANOPORE	IHUCOVID-071328-N1M/2022		813	423		415	51.05	5.55	5.82	6	VAR_IND	VAR_IND	None
MISEQ	IHUCOVID-071329-Miseq2M/2022	3100	3100	2583	2582	2574	99.69	21.52	11.41	6	VAR_IND	VAR_IND	None
NANOPORE	IHUCOVID-071329-N1M/2022		412	153		151	36.65	2.02	76.61	0	VAR_IND	VAR_IND	None
MISEQ	IHUCOVID-071330-Miseq2M/2022	129527	129527	107939	107844	107491	99.67	898.75	81.92	53	21L ( Omicron )	21L ( Omicron )	BA.2
NANOPORE	IHUCOVID-071330-N1M/2022		48052	28852		14841	30.89	198.54	99.57	50	21L ( Omicron )	21L ( Omicron )	BA.2
MISEQ	IHUCOVID-071331-Miseq2M/2022	154009	154009	128341	128802	127995	99.37	1070.19	99.04	60	21K ( Omicron )	21K ( Omicron )	BA.1.1
NANOPORE	IHUCOVID-071331-N1M/2022		217112	192635		191520	88.21	2562.14	99.57	60	21K ( Omicron )	21K ( Omicron )	BA.1.1
MISEQ	IHUCOVID-071332-Miseq2M/2022	24296	24296	20247	20300	20175	99.38	168.69	98.31	60	21K ( Omicron )	21K ( Omicron )	BA.1
NANOPORE	IHUCOVID-071332-N1M/2022		200463	180676		180359	89.97	2412.83	99.58	60	21K ( Omicron )	21K ( Omicron )	BA.1
MISEQ	IHUCOVID-071333-Miseq2M/2022	40634	40634	33862	33831	33704	99.62	281.81	98.77	59	21K ( Omicron )	21K ( Omicron )	BA.1.1
NANOPORE	IHUCOVID-071333-N1M/2022		243280	213978		213679	87.83	2858.58	99.32	59	21K ( Omicron )	21K ( Omicron )	BA.1.1
MISEQ	IHUCOVID-071334-Miseq2M/2022	75983	75983	63319	63463	63175	99.55	528.22	98.41	68	21L ( Omicron )	21L ( Omicron )	BA.2
NANOPORE	IHUCOVID-071334-N1M/2022		201298	179356		178072	88.46	2382.23	99.57	68	21L ( Omicron )	21L ( Omicron )	BA.2
MISEQ	IHUCOVID-071335-Miseq2M/2022	42067	42067	35056	35132	34964	99.52	292.34	99.09	60	21K ( Omicron )	21K ( Omicron )	BA.1.1
NANOPORE	IHUCOVID-071335-N1M/2022		399885	357231		357145	89.31	4777.86	99.24	60	21K ( Omicron )	21K ( Omicron )	BA.1.1
MISEQ	IHUCOVID-071336-Miseq2M/2022	106944	106944	89120	89333	88901	99.52	743.32	99.81	69	21L ( Omicron )	21L ( Omicron )	BA.2
NANOPORE	IHUCOVID-071336-N1M/2022		197125	178251		178234	90.42	2384.4	99.41	65	21L ( Omicron )	21L ( Omicron )	BA.2
MISEQ	IHUCOVID-071337-Miseq2M/2022	110258	110258	91882	92017	91626	99.58	766.1	99.7	71	21L ( Omicron )	21L ( Omicron )	BA.2
NANOPORE	IHUCOVID-071337-N1M/2022		274117	251924		251890	91.89	3369.77	98.31	71	21L ( Omicron )	21L ( Omicron )	BA.2
MISEQ	IHUCOVID-071338-Miseq2M/2022	65956	65956	54963	54925	54647	99.49	456.91	98.42	71	21L ( Omicron )	21L ( Omicron )	BA.2
NANOPORE	IHUCOVID-071338-N1M/2022		142536	130466		129005	90.51	1725.82	99.58	66	21L ( Omicron )	21L ( Omicron )	BA.2
MISEQ	IHUCOVID-071339-Miseq2M/2022	233552	233552	194627	195305	194062	99.36	1622.59	99.81	58	21K ( Omicron )	21K ( Omicron )	BA.1
NANOPORE	IHUCOVID-071339-N1M/2022		243101	219293		218651	89.94	2925.1	94.82	58	21K ( Omicron )	21K ( Omicron )	BA.1
MISEQ	IHUCOVID-071340-Miseq2M/2022	36968	36968	30807	30897	30725	99.44	256.9	93.33	63	21L ( Omicron )	21L ( Omicron )	BA.2
NANOPORE	IHUCOVID-071340-N1M/2022		42748	39557		39404	92.18	527.14	93.75	67	21L ( Omicron )	21L ( Omicron )	BA.2
MISEQ	IHUCOVID-071341-Miseq2M/2022	96798	96798	80665	80825	80342	99.4	671.76	95.44	68	21L ( Omicron )	21L ( Omicron )	BA.2
NANOPORE	IHUCOVID-071341-N1M/2022		69051	62976		60899	88.19	814.7	97.7	62	21L ( Omicron )	21L ( Omicron )	BA.2
MISEQ	IHUCOVID-071342-Miseq2M/2022	40825	40825	34021	34095	33911	99.46	283.54	97.49	70	21L ( Omicron )	21L ( Omicron )	BA.2
NANOPORE	IHUCOVID-071342-N1M/2022		182556	167865		165107	90.44	2208.79	96.04	65	21L ( Omicron )	21L ( Omicron )	BA.2
MISEQ	IHUCOVID-071343-Miseq2M/2022	50032	50032	41693	41727	41503	99.46	347.02	96.19	67	21L ( Omicron )	21L ( Omicron )	BA.2
NANOPORE	IHUCOVID-071343-N1M/2022		250843	229235		228089	90.93	3051.36	99.49	65	21L ( Omicron )	21L ( Omicron )	BA.2
MISEQ	IHUCOVID-071344-Miseq2M/2022	100130	100130	83442	83455	83075	99.54	694.61	98.64	67	21L ( Omicron )	21L ( Omicron )	BA.2
NANOPORE	IHUCOVID-071344-N1M/2022		329816	302931		302213	91.63	4042.98	98.61	67	21L ( Omicron )	21L ( Omicron )	BA.2
MISEQ	IHUCOVID-071345-Miseq2M/2022	57173	57173	47644	47910	47501	99.15	397.17	98.76	67	21L ( Omicron )	21L ( Omicron )	BA.2
NANOPORE	IHUCOVID-071345-N1M/2022		180230	158377		158047	87.69	2114.34	98.21	68	21L ( Omicron )	21L ( Omicron )	BA.2
MISEQ	IHUCOVID-071346-Miseq2M/2022	39786	39786	33155	33197	33048	99.55	276.32	97.75	66	21L ( Omicron )	21L ( Omicron )	BA.2
NANOPORE	IHUCOVID-071346-N1M/2022		192756	168287		167907	87.11	2246.25	99.58	63	21L ( Omicron )	21L ( Omicron )	BA.2
MISEQ	IHUCOVID-071347-Miseq2M/2022	52996	52996	44163	44455	44009	99	367.97	99.04	59	21K ( Omicron )	21K ( Omicron )	BA.1.1
NANOPORE	IHUCOVID-071347-N1M/2022		171104	157362		157277	91.92	2104.04	99.09	59	21K ( Omicron )	21K ( Omicron )	BA.1.1
MISEQ	IHUCOVID-071348-Miseq2M/2022	14062	14062	11718	11762	11692	99.4	97.76	94.57	67	21L ( Omicron )	21L ( Omicron )	BA.2
NANOPORE	IHUCOVID-071348-N1M/2022		120731	110545		110516	91.54	1478.47	99.32	65	21L ( Omicron )	21L ( Omicron )	BA.2
MISEQ	IHUCOVID-071349-Miseq2M/2022	58532	58532	48777	48862	48650	99.57	406.77	98.86	68	21L ( Omicron )	21L ( Omicron )	BA.2
NANOPORE	IHUCOVID-071349-N1M/2022		273519	246247		246005	89.94	3291.04	94.16	69	21L ( Omicron )	21L ( Omicron )	BA.2
MISEQ	IHUCOVID-071350-Miseq2M/2022	64835	64835	54029	54118	53873	99.55	450.44	91.9	56	21K ( Omicron )	21K ( Omicron )	BA.1.1
NANOPORE	IHUCOVID-071350-N1M/2022		67996	58389		55384	81.45	740.92	97.72	58	21K ( Omicron )	21K ( Omicron )	BA.1.1
MISEQ	IHUCOVID-071351-Miseq2M/2022	56557	56557	47131	47333	47004	99.3	393.01	99.03	69	21L ( Omicron )	21L ( Omicron )	BA.2
NANOPORE	IHUCOVID-071351-N1M/2022		320095	286912		286827	89.61	3837.15	98.48	70	21L ( Omicron )	21L ( Omicron )	BA.2
MISEQ	IHUCOVID-071352-Miseq2M/2022	100836	100836	84030	84264	83843	99.5	701.03	99.81	67	21L ( Omicron )	21L ( Omicron )	BA.2
NANOPORE	IHUCOVID-071352-N1M/2022		207627	189575		189492	91.27	2535.01	99.48	63	21L ( Omicron )	21L ( Omicron )	BA.2
MISEQ	IHUCOVID-071353-Miseq2M/2022	154908	154908	129090	129412	128745	99.48	1076.46	98.74	66	21L ( Omicron )	21L ( Omicron )	BA.2
NANOPORE	IHUCOVID-071353-N1M/2022		223571	202329		202119	90.4	2703.93	99.58	66	21L ( Omicron )	21L ( Omicron )	BA.2
MISEQ	IHUCOVID-071354-Miseq2M/2022	101938	101938	84948	85065	84680	99.55	708.03	99.85	59	21K ( Omicron )	21K ( Omicron )	BA.1.1.1
NANOPORE	IHUCOVID-071354-N1M/2022		298127	265456		265434	89.03	3550.96	99.58	59	21K ( Omicron )	21K ( Omicron )	BA.1.1
MISEQ	IHUCOVID-071355-Miseq2M/2022	169241	169241	141034	141437	140751	99.51	1176.85	99.81	60	21K ( Omicron )	21K ( Omicron )	BA.1
NANOPORE	IHUCOVID-071355-N1M/2022		93649	84397		84120	89.82	1125.35	98.48	60	21K ( Omicron )	21K ( Omicron )	BA.1
MISEQ	IHUCOVID-071356-Miseq2M/2022	1968	1968	1640	1640	1633	99.57	13.65	50.63	34	21L ( Omicron )	21L ( Omicron )	BA.2
NANOPORE	IHUCOVID-071356-N1M/2022		76749	68883		68868	89.73	921.31	98.47	68	21L ( Omicron )	21L ( Omicron )	BA.2
MISEQ	IHUCOVID-071357-Miseq2M/2022	146814	146814	122345	122566	121983	99.52	1019.92	99.81	68	21L ( Omicron )	21L ( Omicron )	BA.2
NANOPORE	IHUCOVID-071357-N1M/2022		110935	101127		101043	91.08	1351.75	99.58	62	21L ( Omicron )	21L ( Omicron )	BA.2
MISEQ	IHUCOVID-071358-Miseq2M/2022	51750	51750	43125	43357	43018	99.22	359.68	99.77	59	21K ( Omicron )	21K ( Omicron )	BA.1.1
NANOPORE	IHUCOVID-071358-N1M/2022		146712	132888		132865	90.56	1777.46	99.49	59	21K ( Omicron )	21K ( Omicron )	BA.1.1
MISEQ	IHUCOVID-071359-Miseq2M/2022	75764	75764	63137	63194	62869	99.49	525.66	99.88	53	21M ( Omicron )	21M ( Omicron )	BA.2
NANOPORE	IHUCOVID-071359-N1M/2022		128781	106912		106906	83.01	1430.18	97.88	44	21L ( Omicron )	21L ( Omicron )	None
MISEQ	IHUCOVID-071360-Miseq2M/2022	35705	35705	29754	29836	29683	99.49	248.19	97.24	59	21K ( Omicron )	21K ( Omicron )	BA.1.1.1
NANOPORE	IHUCOVID-071360-N1M/2022		108160	100384		100102	92.55	1339.16	98.48	58	21K ( Omicron )	21K ( Omicron )	BA.1.1
MISEQ	IHUCOVID-071361-Miseq2M/2022	139366	139366	116138	116370	115834	99.54	968.51	99.81	71	21L ( Omicron )	21L ( Omicron )	BA.2
NANOPORE	IHUCOVID-071361-N1M/2022		143415	131409		131361	91.6	1757.34	99.49	66	21L ( Omicron )	21L ( Omicron )	BA.2
MISEQ	IHUCOVID-071362-Miseq2M/2022	157304	157304	131087	131331	130711	99.53	1092.9	99.89	68	21L ( Omicron )	21L ( Omicron )	BA.2
NANOPORE	IHUCOVID-071362-N1M/2022		247751	218080		218044	88.01	2916.98	93.66	68	21L ( Omicron )	21L ( Omicron )	BA.2
MISEQ	IHUCOVID-071363-Miseq2M/2022	151123	151123	125936	126325	125630	99.45	1050.42	96.57	67	21L ( Omicron )	21L ( Omicron )	BA.2
NANOPORE	IHUCOVID-071363-N1M/2022		94103	86189		85887	91.27	1148.99	98.67	61	21L ( Omicron )	21L ( Omicron )	BA.2
MISEQ	IHUCOVID-071364-Miseq2M/2022	82152	82152	68460	68532	68187	99.5	570.13	98.39	60	21K ( Omicron )	21K ( Omicron )	BA.1.17
NANOPORE	IHUCOVID-071364-N1M/2022		148989	137739		137019	91.97	1833.03	99.58	60	21K ( Omicron )	21K ( Omicron )	BA.1
MISEQ	IHUCOVID-071365-Miseq2M/2022	55124	55124	45937	45999	45671	99.29	381.86	98.42	64	21K ( Omicron )	21K ( Omicron )	BA.1.1
NANOPORE	IHUCOVID-071365-N1M/2022		147768	137078		136982	92.7	1832.54	99.57	64	21K ( Omicron )	21K ( Omicron )	BA.1.1
MISEQ	IHUCOVID-071366-Miseq2M/2022	37777	37777	31481	31508	31328	99.43	261.94	98.37	62	21K ( Omicron )	21K ( Omicron )	BA.1.1
NANOPORE	IHUCOVID-071366-N1M/2022		262235	245357		245188	93.5	3280.11	99.58	61	21K ( Omicron )	21K ( Omicron )	BA.1
MISEQ	IHUCOVID-071367-Miseq2M/2022	62158	62158	51798	51914	51685	99.56	432.15	98.98	56	21K ( Omicron )	21K ( Omicron )	BA.1
NANOPORE	IHUCOVID-071367-N1M/2022		290061	254910		254797	87.84	3408.66	99.49	56	21K ( Omicron )	21K ( Omicron )	BA.1
MISEQ	IHUCOVID-071368-Miseq2M/2022	46919	46919	39099	39177	38948	99.42	325.65	99.8	68	21L ( Omicron )	21L ( Omicron )	BA.2
NANOPORE	IHUCOVID-071368-N1M/2022		257178	223689		223667	86.97	2992.2	98.48	68	21L ( Omicron )	21L ( Omicron )	BA.2
MISEQ	IHUCOVID-071369-Miseq2M/2022	124129	124129	103441	103631	103122	99.51	862.22	98.44	71	21L ( Omicron )	21L ( Omicron )	BA.2
NANOPORE	IHUCOVID-071369-N1M/2022		177834	164570		162180	91.2	2169.63	99.48	66	21L ( Omicron )	21L ( Omicron )	BA.2
MISEQ	IHUCOVID-071370-Miseq2M/2022	78002	78002	65002	65236	64869	99.44	542.38	98.33	72	21L ( Omicron )	21L ( Omicron )	BA.2
NANOPORE	IHUCOVID-071370-N1M/2022		300093	262163		258484	86.13	3457.98	99.48	72	21L ( Omicron )	21L ( Omicron )	BA.2
MISEQ	IHUCOVID-071371-Miseq2M/2022	15635	15635	13029	13070	12981	99.32	108.54	99.47	71	21L ( Omicron )	21L ( Omicron )	BA.2
NANOPORE	IHUCOVID-071371-N1M/2022		406120	352598		352357	86.76	4713.81	99.49	70	21L ( Omicron )	21L ( Omicron )	BA.2
MISEQ	IHUCOVID-071372-Miseq2M/2022	34082	34082	28402	28455	28317	99.52	236.76	99.79	68	21L ( Omicron )	21L ( Omicron )	BA.2
NANOPORE	IHUCOVID-071372-N1M/2022		291204	263479		263432	90.46	3524.17	99.49	69	21L ( Omicron )	21L ( Omicron )	BA.2
MISEQ	IHUCOVID-071373-Miseq2M/2022	37339	37339	31116	31252	31042	99.33	259.55	99.45	70	21L ( Omicron )	21L ( Omicron )	BA.2.3
NANOPORE	IHUCOVID-071373-N1M/2022		248855	222992		222870	89.56	2981.54	99.49	71	21L ( Omicron )	21L ( Omicron )	BA.2
MISEQ	IHUCOVID-071374-Miseq2M/2022	58673	58673	48894	49055	48761	99.4	407.7	99.4	69	21L ( Omicron )	21L ( Omicron )	BA.2
NANOPORE	IHUCOVID-071374-N1M/2022		239401	219166		219043	91.5	2930.34	99.48	69	21L ( Omicron )	21L ( Omicron )	BA.2
MISEQ	IHUCOVID-071375-Miseq2M/2022	92540	92540	77117	76989	76562	99.45	640.15	98.41	68	21L ( Omicron )	21L ( Omicron )	BA.2
NANOPORE	IHUCOVID-071375-N1M/2022		263629	229742		225884	85.68	3021.86	99.49	68	21L ( Omicron )	21L ( Omicron )	BA.2
MISEQ	IHUCOVID-071376-Miseq2M/2022	93538	93538	77948	77985	77584	99.49	648.7	98.56	66	21L ( Omicron )	21L ( Omicron )	BA.2
NANOPORE	IHUCOVID-071376-N1M/2022		358107	330609		330251	92.22	4418.07	99.58	67	21L ( Omicron )	21L ( Omicron )	BA.2
MISEQ	IHUCOVID-071377-Miseq2M/2022	23796	23796	19830	19833	19706	99.36	164.77	99.74	59	21K ( Omicron )	21K ( Omicron )	BA.1.1
NANOPORE	IHUCOVID-071377-N1M/2022		234191	212161		212015	90.53	2836.32	94.03	59	21K ( Omicron )	21K ( Omicron )	BA.1.1
MISEQ	IHUCOVID-071378-Miseq2M/2022	88986	88986	74155	74570	73993	99.23	618.67	93.34	55	21K ( Omicron )	21K ( Omicron )	BA.1.1
NANOPORE	IHUCOVID-071378-N1M/2022		91194	75817		69278	75.97	926.8	99.58	58	21K ( Omicron )	21K ( Omicron )	BA.1.1
MISEQ	IHUCOVID-071379-Miseq2M/2022	74612	74612	62177	62366	62007	99.42	518.45	99.8	60	21K ( Omicron )	21K ( Omicron )	BA.1.1
NANOPORE	IHUCOVID-071379-N1M/2022		207227	182974		182946	88.28	2447.44	99.58	60	21K ( Omicron )	21K ( Omicron )	BA.1.1
MISEQ	IHUCOVID-071380-Miseq2M/2022	125101	125101	104251	104432	103904	99.49	868.76	99.67	59	21K ( Omicron )	21K ( Omicron )	BA.1.1
NANOPORE	IHUCOVID-071380-N1M/2022		121885	114113		114073	93.59	1526.06	99.58	59	21K ( Omicron )	21K ( Omicron )	BA.1.1
MISEQ	IHUCOVID-071381-Miseq2M/2022	59880	59880	49900	49997	49600	99.21	414.72	99.85	56	21K ( Omicron )	21K ( Omicron )	BA.1
NANOPORE	IHUCOVID-071381-N1M/2022		221245	193408		193397	87.41	2587.25	99.57	56	21K ( Omicron )	21K ( Omicron )	BA.1
MISEQ	IHUCOVID-071382-Miseq2M/2022	30434	30434	25362	25431	25249	99.28	211.11	99.79	59	21K ( Omicron )	21K ( Omicron )	BA.1.1.1
NANOPORE	IHUCOVID-071382-N1M/2022		162911	140347		140332	86.14	1877.35	98.48	58	21K ( Omicron )	21K ( Omicron )	BA.1.1
MISEQ	IHUCOVID-071383-Miseq2M/2022	87750	87750	73125	73268	72890	99.48	609.45	98.77	72	21L ( Omicron )	21L ( Omicron )	BA.2
NANOPORE	IHUCOVID-071383-N1M/2022		174216	161540		161508	92.71	2160.64	99.46	68	21L ( Omicron )	21L ( Omicron )	BA.2
MISEQ	IHUCOVID-071384-Miseq2M/2022	89075	89075	74229	74409	74049	99.52	619.14	99.78	53	21K ( Omicron )	21K ( Omicron )	BA.1.1.1
NANOPORE	IHUCOVID-071384-N1M/2022		147649	135357		135305	91.64	1810.1	96.26	42	21K ( Omicron )	21K ( Omicron )	None
MISEQ	IHUCOVID-071385-Miseq2M/2022	64284	64284	53570	53694	53448	99.54	446.89	95.12	59	21K ( Omicron )	21K ( Omicron )	BA.1.1
NANOPORE	IHUCOVID-071385-N1M/2022		91637	82964		81115	88.52	1085.15	97.07	60	21K ( Omicron )	21K ( Omicron )	BA.1.1
MISEQ	IHUCOVID-071386-Miseq2M/2022	25535	25535	21279	21352	21209	99.33	177.33	96.4	68	21L ( Omicron )	21L ( Omicron )	BA.2
NANOPORE	IHUCOVID-071386-N1M/2022		101602	93987		93554	92.08	1251.56	99.48	68	21L ( Omicron )	21L ( Omicron )	BA.2
MISEQ	IHUCOVID-071387-Miseq2M/2022	40729	40729	33941	33984	33806	99.48	282.66	99.85	67	21L ( Omicron )	21L ( Omicron )	BA.2
NANOPORE	IHUCOVID-071387-N1M/2022		241166	214416		214344	88.88	2867.48	99.48	67	21L ( Omicron )	21L ( Omicron )	BA.2
MISEQ	IHUCOVID-071388-Miseq2M/2022	27274	27274	22728	22781	22673	99.53	189.57	99.02	65	21L ( Omicron )	21L ( Omicron )	BA.2
NANOPORE	IHUCOVID-071388-N1M/2022		187553	170489		170463	90.89	2280.44	99.48	66	21L ( Omicron )	21L ( Omicron )	BA.2
MISEQ	IHUCOVID-071389-Miseq2M/2022	42991	42991	35826	35839	35710	99.64	298.58	99.87	69	21L ( Omicron )	21L ( Omicron )	BA.2
NANOPORE	IHUCOVID-071389-N1M/2022		373704	314611		314600	84.18	4208.7	99.57	69	21L ( Omicron )	21L ( Omicron )	BA.2
MISEQ	IHUCOVID-071390-Miseq2M/2022	82136	82136	68447	68685	68290	99.42	570.99	98.73	57	21K ( Omicron )	21K ( Omicron )	BA.1
NANOPORE	IHUCOVID-071390-N1M/2022		160205	148996		148773	92.86	1990.27	99.49	57	21K ( Omicron )	21K ( Omicron )	BA.1
MISEQ	IHUCOVID-071391-Miseq2M/2022	106484	106484	88737	88927	88570	99.6	740.55	99.81	69	21L ( Omicron )	21L ( Omicron )	BA.2
NANOPORE	IHUCOVID-071391-N1M/2022		264090	235253		235191	89.06	3146.37	94.83	70	21L ( Omicron )	21L ( Omicron )	BA.2
MISEQ	IHUCOVID-071392-Miseq2M/2022	106196	106196	88497	88767	88322	99.5	738.48	99.53	57	21K ( Omicron )	21K ( Omicron )	BA.1.1.1
NANOPORE	IHUCOVID-071392-N1M/2022		10436	9583		9574	91.74	128.08	99.48	56	21K ( Omicron )	21K ( Omicron )	BA.1.1
MISEQ	IHUCOVID-071393-Miseq2M/2022	51028	51028	42523	42679	42392	99.33	354.45	99.39	70	21L ( Omicron )	21L ( Omicron )	BA.2
NANOPORE	IHUCOVID-071393-N1M/2022		212460	192799		192743	90.72	2578.5	99.49	70	21L ( Omicron )	21L ( Omicron )	BA.2
MISEQ	IHUCOVID-071394-Miseq2M/2022	15235	15235	12696	12701	12639	99.51	105.68	96.77	65	21L ( Omicron )	21L ( Omicron )	BA.2
NANOPORE	IHUCOVID-071394-N1M/2022		181085	167845		167078	92.26	2235.16	98.23	67	21L ( Omicron )	21L ( Omicron )	BA.2
MISEQ	IHUCOVID-071395-Miseq2M/2022	31820	31820	26517	26612	26436	99.34	221.04	97.29	66	21L ( Omicron )	21L ( Omicron )	BA.2
NANOPORE	IHUCOVID-071395-N1M/2022		173998	156093		153411	88.17	2052.32	99.58	62	21L ( Omicron )	21L ( Omicron )	BA.2
MISEQ	IHUCOVID-071396-Miseq2M/2022	23320	23320	19433	19459	19358	99.48	161.86	99.81	59	21K ( Omicron )	21K ( Omicron )	BA.1.1
NANOPORE	IHUCOVID-071396-N1M/2022		184338	151749		151738	82.32	2029.94	97.15	60	21K ( Omicron )	21K ( Omicron )	BA.1.1
MISEQ	IHUCOVID-071397-Miseq2M/2022	17576	17576	14647	14669	14593	99.48	122.02	90.02	53	21K ( Omicron )	21K ( Omicron )	BA.1.1.1
NANOPORE	IHUCOVID-071397-N1M/2022		92766	84874		83410	89.91	1115.85	99.58	57	21K ( Omicron )	21K ( Omicron )	BA.1.1
MISEQ	IHUCOVID-071398-Miseq2M/2022	16829	16829	14024	14033	13981	99.63	116.9	97.32	58	21K ( Omicron )	21K ( Omicron )	BA.1.1.1
NANOPORE	IHUCOVID-071398-N1M/2022		120569	112639		112380	93.21	1503.41	99.57	58	21K ( Omicron )	21K ( Omicron )	BA.1.1
MISEQ	IHUCOVID-071399-Miseq2M/2022	50671	50671	42226	42274	42097	99.58	351.98	98.74	58	21K ( Omicron )	21K ( Omicron )	BA.1.1.1
NANOPORE	IHUCOVID-071399-N1M/2022		223181	207804		207672	93.05	2778.22	99.1	57	21K ( Omicron )	21K ( Omicron )	BA.1.1
MISEQ	IHUCOVID-071400-Miseq2M/2022	26344	26344	21953	21998	21894	99.53	183.06	98.93	67	21L ( Omicron )	21L ( Omicron )	BA.2
NANOPORE	IHUCOVID-071400-N1M/2022		221630	204180		204142	92.11	2731	99.58	63	21L ( Omicron )	21L ( Omicron )	BA.2
MISEQ	IHUCOVID-071401-Miseq2M/2022	14512	14512	12093	12118	12058	99.5	100.82	98.94	57	21K ( Omicron )	21K ( Omicron )	BA.1.1
NANOPORE	IHUCOVID-071401-N1M/2022		356273	315475		315222	88.48	4217.02	99.57	57	21K ( Omicron )	21K ( Omicron )	BA.1.1
MISEQ	IHUCOVID-071402-Miseq2M/2022	29161	29161	24301	24325	24234	99.63	202.63	99.43	59	21K ( Omicron )	21K ( Omicron )	BA.1.1
NANOPORE	IHUCOVID-071402-N1M/2022		318032	289827		289733	91.1	3876.03	6.96	59	21K ( Omicron )	21K ( Omicron )	BA.1.1
MISEQ	IHUCOVID-071403-Miseq2M/2022	47558	47558	39632	39726	39542	99.54	330.62	96.4	63	21L ( Omicron )	21L ( Omicron )	BA.2
NANOPORE	IHUCOVID-071403-N1M/2022		128010	117817		116648	91.12	1560.51	98.61	67	21L ( Omicron )	21L ( Omicron )	BA.2
MISEQ	IHUCOVID-071404-Miseq2M/2022	41122	41122	34268	34331	34184	99.57	285.82	97.68	66	21L ( Omicron )	21L ( Omicron )	BA.2
NANOPORE	IHUCOVID-071404-N1M/2022		185974	169754		169593	91.19	2268.8	99.58	67	21L ( Omicron )	21L ( Omicron )	BA.2
MISEQ	IHUCOVID-071405-Miseq2M/2022	34429	34429	28691	28761	28606	99.46	239.18	95.94	69	21L ( Omicron )	21L ( Omicron )	BA.2
NANOPORE	IHUCOVID-071405-N1M/2022		189398	170964		168263	88.84	2251.01	97.61	65	21L ( Omicron )	21L ( Omicron )	BA.2
MISEQ	IHUCOVID-071406-Miseq2M/2022	67591	67591	56326	56589	56099	99.13	469.06	84.86	48	21L ( Omicron )	21L ( Omicron )	BA.2
NANOPORE	IHUCOVID-071406-N1M/2022		41358	33850		32090	77.59	429.3	82	49	21L ( Omicron )	21L ( Omicron )	BA.2
MISEQ	IHUCOVID-071407-Miseq2M/2022	33360	33360	27800	27875	27736	99.5	231.91	98.16	57	21K ( Omicron )	21K ( Omicron )	BA.1.1.1
NANOPORE	IHUCOVID-071407-N1M/2022		76503	66793		66765	87.27	893.18	99.57	56	21K ( Omicron )	21K ( Omicron )	BA.1.1
MISEQ	IHUCOVID-071408-Miseq2M/2022	41893	41893	34911	34965	34809	99.55	291.05	96.86	69	21L ( Omicron )	21L ( Omicron )	BA.2
NANOPORE	IHUCOVID-071408-N1M/2022		222972	199136		199095	89.29	2663.48	99.09	67	21L ( Omicron )	21L ( Omicron )	BA.2
MISEQ	IHUCOVID-071409-Miseq2M/2022	33126	33126	27605	27679	27542	99.51	230.28	98.95	67	21L ( Omicron )	21L ( Omicron )	BA.2
NANOPORE	IHUCOVID-071409-N1M/2022		253428	225131		224515	88.59	3003.55	99.49	69	21L ( Omicron )	21L ( Omicron )	BA.2
MISEQ	IHUCOVID-071410-Miseq2M/2022	52622	52622	43852	44027	43765	99.4	365.93	86.89	55	21L ( Omicron )	21L ( Omicron )	BA.2
NANOPORE	IHUCOVID-071410-N1M/2022		56503	48803		46939	83.07	627.95	89.21	55	21L ( Omicron )	21L ( Omicron )	BA.2
MISEQ	IHUCOVID-071411-Miseq2M/2022	41863	41863	34886	35009	34766	99.31	290.69	96.65	67	21L ( Omicron )	21L ( Omicron )	BA.2
NANOPORE	IHUCOVID-071411-N1M/2022		272036	246077		244681	89.94	3273.32	98.61	69	21L ( Omicron )	21L ( Omicron )	BA.2
MISEQ	IHUCOVID-071412-Miseq2M/2022	22824	22824	19020	19034	18942	99.52	158.38	96.09	65	21L ( Omicron )	21L ( Omicron )	BA.2
NANOPORE	IHUCOVID-071412-N1M/2022		225287	206476		206082	91.48	2756.95	99.48	67	21L ( Omicron )	21L ( Omicron )	BA.2
MISEQ	IHUCOVID-071413-Miseq2M/2022	68298	68298	56915	56987	56743	99.57	474.44	93.63	59	21K ( Omicron )	21K ( Omicron )	BA.1
NANOPORE	IHUCOVID-071413-N1M/2022		163652	137536		129707	79.26	1735.21	95.11	58	21K ( Omicron )	21K ( Omicron )	BA.1
MISEQ	IHUCOVID-071414-Miseq2M/2022	37770	37770	31475	31520	31406	99.64	262.59	96.26	61	21K ( Omicron )	21K ( Omicron )	BA.1
NANOPORE	IHUCOVID-071414-N1M/2022		277873	254196		254139	91.46	3399.85	99.58	63	21K ( Omicron )	21K ( Omicron )	BA.1
MISEQ	IHUCOVID-071415-Miseq2M/2022	47531	47531	39609	39695	39523	99.57	330.46	97.8	62	21K ( Omicron )	21K ( Omicron )	BA.1.1.1
NANOPORE	IHUCOVID-071415-N1M/2022		256000	230153		229974	89.83	3076.58	99.57	61	21K ( Omicron )	21K ( Omicron )	BA.1.1
MISEQ	IHUCOVID-071416-Miseq2M/2022	69713	69713	58094	58233	57994	99.59	484.9	97.58	60	21K ( Omicron )	21K ( Omicron )	BA.1
NANOPORE	IHUCOVID-071416-N1M/2022		255352	232616		232392	91.01	3108.92	99.58	60	21K ( Omicron )	21K ( Omicron )	BA.1
MISEQ	IHUCOVID-071417-Miseq2M/2022	18718	18718	15598	15604	15538	99.58	129.92	97.29	66	21L ( Omicron )	21L ( Omicron )	BA.2
NANOPORE	IHUCOVID-071417-N1M/2022		245920	221070		221025	89.88	2956.86	99.49	67	21L ( Omicron )	21L ( Omicron )	BA.2
MISEQ	IHUCOVID-071418-Miseq2M/2022	19806	19806	16505	16520	16433	99.47	137.4	98.42	63	21K ( Omicron )	21K ( Omicron )	BA.1.1.1
NANOPORE	IHUCOVID-071418-N1M/2022		112770	102341		102328	90.74	1368.94	99.57	62	21K ( Omicron )	21K ( Omicron )	BA.1.1
MISEQ	IHUCOVID-071419-Miseq2M/2022	167096	167096	139247	139742	138887	99.39	1161.26	94.78	64	21L ( Omicron )	21L ( Omicron )	BA.2
NANOPORE	IHUCOVID-071419-N1M/2022		77581	67669		65527	84.46	876.62	91.18	57	21L ( Omicron )	21L ( Omicron )	BA.2
MISEQ	IHUCOVID-071420-Miseq2M/2022	46264	46264	38553	38640	38446	99.5	321.45	97.23	73	21L ( Omicron )	21L ( Omicron )	BA.2
NANOPORE	IHUCOVID-071420-N1M/2022		166355	153369		153267	92.13	2050.39	98.48	68	21L ( Omicron )	21L ( Omicron )	BA.2
MISEQ	IHUCOVID-071421-Miseq2M/2022	49264	49264	41053	41106	40898	99.49	341.96	96.11	69	21L ( Omicron )	21L ( Omicron )	BA.2
NANOPORE	IHUCOVID-071421-N1M/2022		164186	151234		150713	91.79	2016.23	96.81	67	21L ( Omicron )	21L ( Omicron )	BA.2
MISEQ	IHUCOVID-071422-Miseq2M/2022	10717	10717	8931	8946	8908	99.58	74.48	94.77	67	21L ( Omicron )	21L ( Omicron )	BA.2
NANOPORE	IHUCOVID-071422-N1M/2022		172705	155574		155532	90.06	2080.7	98.48	63	21L ( Omicron )	21L ( Omicron )	BA.2
MISEQ	IHUCOVID-071423-Miseq2M/2022	43964	43964	36637	36744	36552	99.48	305.62	88.05	65	21L ( Omicron )	21L ( Omicron )	BA.2
NANOPORE	IHUCOVID-071423-N1M/2022		67310	61698		61381	91.19	821.15	88.63	59	21L ( Omicron )	21L ( Omicron )	BA.2
MISEQ	IHUCOVID-071424-Miseq2M/2022	39037	39037	32531	32637	32460	99.46	271.4	97.87	59	21K ( Omicron )	21K ( Omicron )	BA.1.1
NANOPORE	IHUCOVID-071424-N1M/2022		351444	306830		306656	87.26	4102.42	99.58	59	21K ( Omicron )	21K ( Omicron )	BA.1.1
MISEQ	IHUCOVID-071425-Miseq2M/2022	29773	29773	24811	24904	24742	99.35	206.87	99	66	21L ( Omicron )	21L ( Omicron )	BA.2
NANOPORE	IHUCOVID-071425-N1M/2022		179721	154976		154965	86.23	2073.11	98.48	63	21L ( Omicron )	21L ( Omicron )	BA.2
MISEQ	IHUCOVID-071426-Miseq2M/2022	31488	31488	26240	26274	26150	99.53	218.65	93.96	58	21K ( Omicron )	21K ( Omicron )	BA.1.1.1
NANOPORE	IHUCOVID-071426-N1M/2022		61918	56486		56130	90.65	750.9	95.7	57	21K ( Omicron )	21K ( Omicron )	BA.1.1
MISEQ	IHUCOVID-071427-Miseq2M/2022	23360	23360	19467	19473	19396	99.6	162.17	97.47	63	21K ( Omicron )	21K ( Omicron )	BA.1.1.1
NANOPORE	IHUCOVID-071427-N1M/2022		235158	215369		215136	91.49	2878.07	99.57	64	21K ( Omicron )	21K ( Omicron )	BA.1.1
MISEQ	IHUCOVID-071428-Miseq2M/2022	16198	16198	13498	13512	13459	99.61	112.53	95.57	59	21K ( Omicron )	21K ( Omicron )	BA.1.1
NANOPORE	IHUCOVID-071428-N1M/2022		143166	126144		126089	88.07	1686.81	99.58	58	21K ( Omicron )	21K ( Omicron )	BA.1.1
MISEQ	IHUCOVID-071429-Miseq2M/2022	24432	24432	20360	20389	20303	99.58	169.76	95.35	58	21K ( Omicron )	21K ( Omicron )	BA.1.1
NANOPORE	IHUCOVID-071429-N1M/2022		279454	246769		245457	87.83	3283.71	98.69	58	21K ( Omicron )	21K ( Omicron )	BA.1.1
MISEQ	IHUCOVID-071430-Miseq2M/2022	29614	29614	24678	24767	24598	99.32	205.67	95.98	58	21K ( Omicron )	21K ( Omicron )	BA.1.1
NANOPORE	IHUCOVID-071430-N1M/2022		234497	215588		215522	91.91	2883.24	99.57	58	21K ( Omicron )	21K ( Omicron )	BA.1.1
MISEQ	IHUCOVID-071431-Miseq2M/2022	28757	28757	23964	24014	23915	99.59	199.96	95.06	65	21L ( Omicron )	21L ( Omicron )	BA.2
NANOPORE	IHUCOVID-071431-N1M/2022		165376	152504		152322	92.11	2037.75	97.61	64	21L ( Omicron )	21L ( Omicron )	BA.2
MISEQ	IHUCOVID-071432-Miseq2M/2022	30976	30976	25813	25900	25731	99.35	215.14	97.4	60	21K ( Omicron )	21K ( Omicron )	BA.1
NANOPORE	IHUCOVID-071432-N1M/2022		219762	197970		197251	89.76	2638.81	99.58	60	21K ( Omicron )	21K ( Omicron )	BA.1
MISEQ	IHUCOVID-071433-Miseq2M/2022	44857	44857	37381	37545	37277	99.29	311.68	97.84	69	21L ( Omicron )	21L ( Omicron )	BA.2.3
NANOPORE	IHUCOVID-071433-N1M/2022		179569	165413		165092	91.94	2208.59	98.31	66	21L ( Omicron )	21L ( Omicron )	BA.2
MISEQ	IHUCOVID-071434-Miseq2M/2022	34374	34374	28645	28810	28589	99.23	239.04	94.44	65	21L ( Omicron )	21L ( Omicron )	BA.2.3
NANOPORE	IHUCOVID-071434-N1M/2022		124006	113361		112685	90.87	1507.49	96.11	65	21L ( Omicron )	21L ( Omicron )	BA.2
MISEQ	IHUCOVID-071435-Miseq2M/2022	45080	45080	37567	37670	37483	99.5	313.4	90.03	62	21L ( Omicron )	21L ( Omicron )	BA.2
NANOPORE	IHUCOVID-071435-N1M/2022		68481	63386		62943	91.91	842.05	92.91	59	21L ( Omicron )	21L ( Omicron )	BA.2
MISEQ	IHUCOVID-071436-Miseq2M/2022	64450	64450	53708	53880	53581	99.45	448	68.48	37	21L ( Omicron )	21L ( Omicron )	BA.2
NANOPORE	IHUCOVID-071436-N1M/2022		94858	52655		27489	28.98	367.75	77.77	51	21L ( Omicron )	21L ( Omicron )	BA.2
MISEQ	IHUCOVID-071437-Miseq2M/2022	35069	35069	29224	29318	29161	99.46	243.82	95.43	59	21K ( Omicron )	21K ( Omicron )	BA.1.1
NANOPORE	IHUCOVID-071437-N1M/2022		131688	121391		121224	92.05	1621.73	97.97	59	21K ( Omicron )	21K ( Omicron )	BA.1.1
MISEQ	IHUCOVID-071438-Miseq2M/2022	32728	32728	27273	27284	27175	99.6	227.22	94.38	66	21K ( Omicron )	21K ( Omicron )	BA.1
NANOPORE	IHUCOVID-071438-N1M/2022		132088	119900		119856	90.74	1603.42	99.58	65	21K ( Omicron )	21K ( Omicron )	BA.1
MISEQ	IHUCOVID-071439-Miseq2M/2022	37603	37603	31336	31361	31223	99.56	261.06	95.65	65	21K ( Omicron )	21K ( Omicron )	BA.1
NANOPORE	IHUCOVID-071439-N1M/2022		171340	154431		154368	90.09	2065.12	99.58	65	21K ( Omicron )	21K ( Omicron )	BA.1
MISEQ	IHUCOVID-071440-Miseq2M/2022	50202	50202	41835	41948	41738	99.5	348.98	96.43	60	21K ( Omicron )	21K ( Omicron )	BA.1.1
NANOPORE	IHUCOVID-071440-N1M/2022		202713	184969		184950	91.24	2474.25	99.58	60	21K ( Omicron )	21K ( Omicron )	BA.1.1
MISEQ	IHUCOVID-071441-Miseq2M/2022	39541	39541	32951	33122	32856	99.2	274.72	98.32	59	21K ( Omicron )	21K ( Omicron )	BA.1.1.1
NANOPORE	IHUCOVID-071441-N1M/2022		344906	303458		303329	87.95	4057.91	99.57	58	21K ( Omicron )	21K ( Omicron )	BA.1.1
MISEQ	IHUCOVID-071442-Miseq2M/2022	25400	25400	21167	21214	21110	99.51	176.51	94.34	59	21K ( Omicron )	21K ( Omicron )	BA.1.1
NANOPORE	IHUCOVID-071442-N1M/2022		161833	146501		144570	89.33	1934.05	97.95	59	21K ( Omicron )	21K ( Omicron )	BA.1.1
MISEQ	IHUCOVID-071443-Miseq2M/2022	43372	43372	36143	36204	36027	99.51	301.23	99.15	68	21L ( Omicron )	21L ( Omicron )	BA.2
NANOPORE	IHUCOVID-071443-N1M/2022		269173	241421		241261	89.63	3227.57	99.49	68	21L ( Omicron )	21L ( Omicron )	BA.2
MISEQ	IHUCOVID-071444-Miseq2M/2022	31876	31876	26563	26623	26500	99.54	221.57	89.9	66	21L ( Omicron )	21L ( Omicron )	BA.2
NANOPORE	IHUCOVID-071444-N1M/2022		83016	74766		74448	89.68	995.96	91.83	59	21L ( Omicron )	21L ( Omicron )	BA.2
MISEQ	IHUCOVID-071445-Miseq2M/2022	50156	50156	41797	41863	41690	99.59	348.58	97.63	75	21L ( Omicron )	21L ( Omicron )	BA.2
NANOPORE	IHUCOVID-071445-N1M/2022		205375	187357		187333	91.22	2506.13	99.08	70	21L ( Omicron )	21L ( Omicron )	BA.2
MISEQ	IHUCOVID-071446-Miseq2M/2022	33226	33226	27688	27755	27604	99.46	230.8	95.34	68	21L ( Omicron )	21L ( Omicron )	BA.2
NANOPORE	IHUCOVID-071446-N1M/2022		58109	52972		52958	91.14	708.47	94.6	64	21L ( Omicron )	21L ( Omicron )	BA.2
MISEQ	IHUCOVID-071447-Miseq2M/2022	26387	26387	21989	22028	21941	99.61	183.45	91.39	68	21L ( Omicron )	21L ( Omicron )	BA.2
NANOPORE	IHUCOVID-071447-N1M/2022		137636	126492		126212	91.7	1688.45	96.94	67	21L ( Omicron )	21L ( Omicron )	BA.2
MISEQ	IHUCOVID-071448-Miseq2M/2022	210089	210089	175074	175262	174530	99.58	1459.28	99.74	62	21K ( Omicron )	21K ( Omicron )	BA.1.1.16
NANOPORE	IHUCOVID-071448-N1M/2022		224049	197023		197017	87.93	2635.68	98.97	62	21K ( Omicron )	21K ( Omicron )	BA.1.1
MISEQ	IHUCOVID-071449-Miseq2M/2022	22385	22385	18654	18682	18605	99.59	155.56	95.34	63	21L ( Omicron )	21L ( Omicron )	BA.2
NANOPORE	IHUCOVID-071449-N1M/2022		315106	283156		282297	89.59	3776.55	98.62	67	21L ( Omicron )	21L ( Omicron )	BA.2
MISEQ	IHUCOVID-071450-Miseq2M/2022	16522	16522	13768	13811	13718	99.33	114.7	95.03	64	21L ( Omicron )	21L ( Omicron )	BA.2
NANOPORE	IHUCOVID-071450-N1M/2022		140845	121813		121799	86.48	1629.42	98.48	62	21L ( Omicron )	21L ( Omicron )	BA.2
MISEQ	IHUCOVID-071451-Miseq2M/2022	12527	12527	10439	10458	10407	99.51	87.02	96.36	57	21K ( Omicron )	21K ( Omicron )	BA.1.1
NANOPORE	IHUCOVID-071451-N1M/2022		103688	93665		93662	90.33	1253	99.58	57	21K ( Omicron )	21K ( Omicron )	BA.1.1
MISEQ	IHUCOVID-071452-Miseq2M/2022	46250	46250	38542	38444	38284	99.58	320.1	87.61	56	21L ( Omicron )	21L ( Omicron )	BA.2
NANOPORE	IHUCOVID-071452-N1M/2022		77627	70835		70510	90.83	943.28	90.14	59	21L ( Omicron )	21L ( Omicron )	BA.2
MISEQ	IHUCOVID-071453-Miseq2M/2022	30347	30347	25289	25388	25230	99.38	210.95	95.46	61	21K ( Omicron )	21K ( Omicron )	BA.1.1
NANOPORE	IHUCOVID-071453-N1M/2022		141497	130756		130742	92.4	1749.06	99.58	61	21K ( Omicron )	21K ( Omicron )	BA.1.1
MISEQ	IHUCOVID-071454-Miseq2M/2022	50987	50987	42489	42589	42409	99.58	354.59	91.26	65	21L ( Omicron )	21L ( Omicron )	BA.2
NANOPORE	IHUCOVID-071454-N1M/2022		130339	119147		118300	90.76	1582.61	94.35	61	21L ( Omicron )	21L ( Omicron )	BA.2
MISEQ	IHUCOVID-071455-Miseq2M/2022	38563	38563	32136	32261	32048	99.34	267.96	93.81	65	21L ( Omicron )	21L ( Omicron )	BA.2
NANOPORE	IHUCOVID-071455-N1M/2022		132320	121766		121566	91.87	1626.3	98.61	70	21L ( Omicron )	21L ( Omicron )	BA.2
MISEQ	IHUCOVID-071456-Miseq2M/2022	43418	43418	36182	36131	35944	99.48	300.54	95.31	66	21L ( Omicron )	21L ( Omicron )	BA.2
NANOPORE	IHUCOVID-071456-N1M/2022		198993	173299		171539	86.2	2294.84	97.7	64	21L ( Omicron )	21L ( Omicron )	BA.2
MISEQ	IHUCOVID-071457-Miseq2M/2022	16818	16818	14015	14023	13978	99.68	116.87	93.06	65	21L ( Omicron )	21L ( Omicron )	BA.2
NANOPORE	IHUCOVID-071457-N1M/2022		80709	74399		74285	92.04	993.78	96.07	62	21L ( Omicron )	21L ( Omicron )	BA.2
MISEQ	IHUCOVID-071458-Miseq2M/2022	10817	10817	9014	9027	8992	99.61	75.18	87.72	62	21L ( Omicron )	21L ( Omicron )	BA.2
NANOPORE	IHUCOVID-071458-N1M/2022		147576	134436		134309	91.01	1796.78	96.87	64	21L ( Omicron )	21L ( Omicron )	BA.2
MISEQ	IHUCOVID-071459-Miseq2M/2022	38365	38365	31971	32009	31836	99.46	266.19	98.6	68	21L ( Omicron )	21L ( Omicron )	BA.2
NANOPORE	IHUCOVID-071459-N1M/2022		200628	181026		180974	90.2	2421.06	99.48	68	21L ( Omicron )	21L ( Omicron )	BA.2
MISEQ	IHUCOVID-071460-Miseq2M/2022	35545	35545	29621	29706	29499	99.3	246.65	98.24	68	21L ( Omicron )	21L ( Omicron )	BA.2
NANOPORE	IHUCOVID-071460-N1M/2022		236703	216473		216413	91.43	2895.16	99.29	67	21L ( Omicron )	21L ( Omicron )	BA.2
MISEQ	IHUCOVID-071461-Miseq2M/2022	33328	33328	27773	27875	27673	99.28	231.38	88.97	61	21L ( Omicron )	21L ( Omicron )	BA.2
NANOPORE	IHUCOVID-071461-N1M/2022		148819	133995		131828	88.58	1763.59	95.71	65	21L ( Omicron )	21L ( Omicron )	BA.2
MISEQ	IHUCOVID-071462-Miseq2M/2022	34992	34992	29160	29141	29018	99.58	242.63	96.94	69	21L ( Omicron )	21L ( Omicron )	BA.2
NANOPORE	IHUCOVID-071462-N1M/2022		252171	228650		228515	90.62	3057.06	98.48	65	21L ( Omicron )	21L ( Omicron )	BA.2
MISEQ	IHUCOVID-071463-Miseq2M/2022	70975	70975	59146	59492	59030	99.22	493.56	96.1	69	21L ( Omicron )	21L ( Omicron )	BA.2
NANOPORE	IHUCOVID-071463-N1M/2022		237168	210479		207207	87.37	2772	97.65	66	21L ( Omicron )	21L ( Omicron )	BA.2
MISEQ	IHUCOVID-071464-Miseq2M/2022	55165	55165	45971	46030	45837	99.58	383.25	97.76	71	21L ( Omicron )	21L ( Omicron )	BA.2
NANOPORE	IHUCOVID-071464-N1M/2022		334729	295466		295217	88.2	3949.39	99.49	71	21L ( Omicron )	21L ( Omicron )	BA.2
MISEQ	IHUCOVID-071465-Miseq2M/2022	87982	87982	73318	73561	73129	99.41	611.45	96.97	67	21L ( Omicron )	21L ( Omicron )	BA.2
NANOPORE	IHUCOVID-071465-N1M/2022		114686	102527		100896	87.98	1349.78	96.11	64	21L ( Omicron )	21L ( Omicron )	BA.2
MISEQ	IHUCOVID-071466-Miseq2M/2022	65632	65632	54693	54794	54548	99.55	456.09	99.04	68	21L ( Omicron )	21L ( Omicron )	BA.2
NANOPORE	IHUCOVID-071466-N1M/2022		241125	217550		217534	90.22	2910.15	99.49	68	21L ( Omicron )	21L ( Omicron )	BA.2
MISEQ	IHUCOVID-071467-Miseq2M/2022	37506	37506	31255	31330	31188	99.55	260.77	98.09	71	21L ( Omicron )	21L ( Omicron )	BA.2
NANOPORE	IHUCOVID-071467-N1M/2022		307896	283429		283323	92.02	3790.27	99.48	72	21L ( Omicron )	21L ( Omicron )	BA.2
MISEQ	IHUCOVID-071468-Miseq2M/2022	15900	15900	13250	13297	13214	99.38	110.48	95.34	63	21L ( Omicron )	21L ( Omicron )	BA.2
NANOPORE	IHUCOVID-071468-N1M/2022		297329	269802		269364	90.59	3603.53	99.49	66	21L ( Omicron )	21L ( Omicron )	BA.2
MISEQ	IHUCOVID-071469-Miseq2M/2022	20561	20561	17134	17153	17068	99.5	142.71	96.68	68	21L ( Omicron )	21L ( Omicron )	BA.2
NANOPORE	IHUCOVID-071469-N1M/2022		300457	271414		271374	90.32	3630.42	98.73	69	21L ( Omicron )	21L ( Omicron )	BA.2
MISEQ	IHUCOVID-071470-Miseq2M/2022	0	0	0	0	0	0	0		0	VAR_IND	VAR_IND	None
NANOPORE	IHUCOVID-071470-N1M/2022		9938	4855		702	7.06	9.39	9.5	2	VAR_IND	VAR_IND	None
MISEQ	IHUCOVID-071471-Miseq2M/2022	930	930	775	777	773	99.49	6.46	29.96	19	VAR_IND	VAR_IND	None
NANOPORE	IHUCOVID-071471-N1M/2022		248865	221677		221641	89.06	2965.1	99.58	59	21K ( Omicron )	21K ( Omicron )	BA.1
MISEQ	IHUCOVID-071472-Miseq2M/2022	30605	30605	25504	25584	25413	99.33	212.48	95.95	56	21K ( Omicron )	21K ( Omicron )	BA.1.1.1
NANOPORE	IHUCOVID-071472-N1M/2022		173272	157207		156625	90.39	2095.32	98.69	55	21K ( Omicron )	21K ( Omicron )	BA.1.1
MISEQ	IHUCOVID-071473-Miseq2M/2022	64848	64848	54040	54242	53922	99.41	450.85	92.58	66	21L ( Omicron )	21L ( Omicron )	BA.2
NANOPORE	IHUCOVID-071473-N1M/2022		100381	85162		80828	80.52	1081.31	93.17	62	21L ( Omicron )	21L ( Omicron )	BA.2
MISEQ	IHUCOVID-071474-Miseq2M/2022	44650	44650	37208	37259	37071	99.5	309.96	93.04	63	21L ( Omicron )	21L ( Omicron )	BA.2
NANOPORE	IHUCOVID-071474-N1M/2022		208727	181276		177808	85.19	2378.7	96.12	63	21L ( Omicron )	21L ( Omicron )	BA.2
MISEQ	IHUCOVID-071475-Miseq2M/2022	65658	65658	54715	54831	54596	99.57	456.49	96.88	67	21L ( Omicron )	21L ( Omicron )	BA.2
NANOPORE	IHUCOVID-071475-N1M/2022		117746	101021		98566	83.71	1318.61	97.6	67	21L ( Omicron )	21L ( Omicron )	BA.2
MISEQ	IHUCOVID-071476-Miseq2M/2022	30690	30690	25575	25680	25498	99.29	213.19	94.48	63	21L ( Omicron )	21L ( Omicron )	BA.2
NANOPORE	IHUCOVID-071476-N1M/2022		217184	201668		201252	92.66	2692.33	97.61	61	21L ( Omicron )	21L ( Omicron )	BA.2
MISEQ	IHUCOVID-071477-Miseq2M/2022	87568	87568	72973	73104	72728	99.49	608.09	81.48	58	21L ( Omicron )	21L ( Omicron )	BA.2
NANOPORE	IHUCOVID-071477-N1M/2022		58902	40933		30915	52.49	413.58	79.26	52	21L ( Omicron )	21L ( Omicron )	BA.2
MISEQ	IHUCOVID-071478-Miseq2M/2022	26660	26660	22217	22235	22138	99.56	185.1	92.78	64	21L ( Omicron )	21L ( Omicron )	BA.2
NANOPORE	IHUCOVID-071478-N1M/2022		172636	152092		151480	87.75	2026.49	97.71	69	21L ( Omicron )	21L ( Omicron )	BA.2
MISEQ	IHUCOVID-071479-Miseq2M/2022	27368	27368	22807	22861	22741	99.48	190.14	95.14	65	21L ( Omicron )	21L ( Omicron )	BA.2
NANOPORE	IHUCOVID-071479-N1M/2022		211834	196017		195953	92.5	2621.44	98.62	68	21L ( Omicron )	21L ( Omicron )	BA.2
MISEQ	IHUCOVID-071480-Miseq2M/2022	61657	61657	51381	51516	51290	99.56	428.85	97.29	68	21L ( Omicron )	21L ( Omicron )	BA.2
NANOPORE	IHUCOVID-071480-N1M/2022		186700	171517		171267	91.73	2291.2	97.7	64	21L ( Omicron )	21L ( Omicron )	BA.2
MISEQ	IHUCOVID-071481-Miseq2M/2022	33511	33511	27926	27961	27854	99.62	232.89	80.02	47	21L ( Omicron )	21L ( Omicron )	BA.2
NANOPORE	IHUCOVID-071481-N1M/2022		50428	42904		39843	79.01	533.02	84.22	51	21L ( Omicron )	21L ( Omicron )	BA.2
MISEQ	IHUCOVID-071482-Miseq2M/2022	22951	22951	19126	19161	19071	99.53	159.46	88.45	54	21K ( Omicron )	21K ( Omicron )	BA.1.1.14
NANOPORE	IHUCOVID-071482-N1M/2022		151947	127478		122136	80.38	1633.93	95.63	56	21K ( Omicron )	21K ( Omicron )	BA.1.1
MISEQ	IHUCOVID-071483-Miseq2M/2022	63904	63904	53253	53285	53038	99.54	443.46	86.33	52	21L ( Omicron )	21L ( Omicron )	BA.2
NANOPORE	IHUCOVID-071483-N1M/2022		87672	71779		67535	77.03	903.48	87.77	58	21L ( Omicron )	21L ( Omicron )	BA.2
MISEQ	IHUCOVID-071484-Miseq2M/2022	24593	24593	20494	20530	20451	99.62	170.99	94.82	64	21L ( Omicron )	21L ( Omicron )	BA.2
NANOPORE	IHUCOVID-071484-N1M/2022		173922	162046		161913	93.1	2166.06	99.49	68	21L ( Omicron )	21L ( Omicron )	BA.2
MISEQ	IHUCOVID-071485-Miseq2M/2022	94697	94697	78914	79135	78713	99.47	658.14	76.39	59	21L ( Omicron )	21L ( Omicron )	BA.2
NANOPORE	IHUCOVID-071485-N1M/2022		50501	29470		16342	32.36	218.62	68.8	49	21L ( Omicron )	21L ( Omicron )	None
MISEQ	IHUCOVID-071486-Miseq2M/2022	18479	18479	15399	15433	15371	99.6	128.52	95.03	70	21L ( Omicron )	21L ( Omicron )	BA.2
NANOPORE	IHUCOVID-071486-N1M/2022		200246	183037		182939	91.36	2447.34	99.57	74	21L ( Omicron )	21L ( Omicron )	BA.2
MISEQ	IHUCOVID-071487-Miseq2M/2022	30802	30802	25668	25790	25604	99.28	214.08	96.34	72	21L ( Omicron )	21L ( Omicron )	BA.2
NANOPORE	IHUCOVID-071487-N1M/2022		262755	240554		240478	91.52	3217.1	99.57	74	21L ( Omicron )	21L ( Omicron )	BA.2
MISEQ	IHUCOVID-071488-Miseq2M/2022	78377	78377	65314	65364	65091	99.58	544.24	98.36	68	21L ( Omicron )	21L ( Omicron )	BA.2
NANOPORE	IHUCOVID-071488-N1M/2022		171859	155489		155471	90.46	2079.88	99.11	64	21L ( Omicron )	21L ( Omicron )	BA.2
MISEQ	IHUCOVID-071489-Miseq2M/2022	146920	146920	122433	122693	122154	99.56	1021.35	97.77	70	21L ( Omicron )	21L ( Omicron )	BA.2
NANOPORE	IHUCOVID-071489-N1M/2022		236769	208792		204316	86.29	2733.32	96.96	64	21L ( Omicron )	21L ( Omicron )	BA.2
MISEQ	IHUCOVID-071490-Miseq2M/2022	112406	112406	93672	93810	93403	99.57	780.96	97.69	69	21L ( Omicron )	21L ( Omicron )	BA.2
NANOPORE	IHUCOVID-071490-N1M/2022		89795	79882		79357	88.38	1061.63	96.87	63	21L ( Omicron )	21L ( Omicron )	BA.2
MISEQ	IHUCOVID-071491-Miseq2M/2022	83566	83566	69638	69509	69225	99.59	578.8	96.18	60	21K ( Omicron )	21K ( Omicron )	BA.1
NANOPORE	IHUCOVID-071491-N1M/2022		153885	131361		131020	85.14	1752.78	96.56	59	21K ( Omicron )	21K ( Omicron )	BA.1
MISEQ	IHUCOVID-071492-Miseq2M/2022	194900	194900	162417	163138	162046	99.33	1354.9	93.05	62	21L ( Omicron )	21L ( Omicron )	BA.2
NANOPORE	IHUCOVID-071492-N1M/2022		74369	66112		65005	87.41	869.63	88.64	56	21L ( Omicron )	21L ( Omicron )	BA.2
MISEQ	IHUCOVID-071493-Miseq2M/2022	75608	75608	63007	62910	62657	99.6	523.89	94.95	61	21K ( Omicron )	21K ( Omicron )	BA.1
NANOPORE	IHUCOVID-071493-N1M/2022		195476	168222		164474	84.14	2200.32	96.57	61	21K ( Omicron )	21K ( Omicron )	BA.1
MISEQ	IHUCOVID-071494-Miseq2M/2022	69078	69078	57565	57822	57422	99.31	480.12	94.7	63	21L ( Omicron )	21L ( Omicron )	BA.2
NANOPORE	IHUCOVID-071494-N1M/2022		213260	194731		194625	91.26	2603.68	98.83	69	21L ( Omicron )	21L ( Omicron )	BA.2
MISEQ	IHUCOVID-071495-Miseq2M/2022	33179	33179	27649	27714	27580	99.52	230.6	93.53	61	21K ( Omicron )	21K ( Omicron )	BA.1
NANOPORE	IHUCOVID-071495-N1M/2022		143696	124074		123880	86.21	1657.26	96.18	62	21K ( Omicron )	21K ( Omicron )	BA.1
MISEQ	IHUCOVID-071496-Miseq2M/2022	74735	74735	62279	62527	62137	99.38	519.54	95.41	68	21L ( Omicron )	21L ( Omicron )	BA.2
NANOPORE	IHUCOVID-071496-N1M/2022		180050	155880		150749	83.73	2016.71	96.69	65	21L ( Omicron )	21L ( Omicron )	BA.2
MISEQ	IHUCOVID-071548-Miseq2M/2022	86443	86443	72036	72248	71833	99.43	600.61	97.42	70	21L ( Omicron )	21L ( Omicron )	BA.2
NANOPORE	IHUCOVID-071548-N1M/2022		69209	65790		65637	94.84	878.09	96.1	65	21L ( Omicron )	21L ( Omicron )	BA.2
MISEQ	IHUCOVID-071591-Miseq2M/2022	83471	83471	69559	69631	69278	99.49	579.25	98.39	68	21L ( Omicron )	21L ( Omicron )	BA.2
NANOPORE	IHUCOVID-071591-N1M/2022		161249	146604		144532	89.63	1933.54	97.61	63	21L ( Omicron )	21L ( Omicron )	BA.2
MISEQ	IHUCOVID-071592-Miseq2M/2022	115187	115187	95989	96381	95736	99.33	800.47	98.88	70	21L ( Omicron )	21L ( Omicron )	BA.2
NANOPORE	IHUCOVID-071592-N1M/2022		198557	180050		180014	90.66	2408.21	98.57	64	21L ( Omicron )	21L ( Omicron )	BA.2
MISEQ	IHUCOVID-071593-Miseq2M/2022	70906	70906	59088	59265	58968	99.5	493.04	98.52	71	21L ( Omicron )	21L ( Omicron )	BA.2
NANOPORE	IHUCOVID-071593-N1M/2022		214626	201652		201623	93.94	2697.3	99.48	71	21L ( Omicron )	21L ( Omicron )	BA.2
MISEQ	IHUCOVID-071594-Miseq2M/2022	109664	109664	91387	91568	91183	99.58	762.4	97.89	67	21L ( Omicron )	21L ( Omicron )	BA.2
NANOPORE	IHUCOVID-071594-N1M/2022		172329	159217		159110	92.33	2128.56	97.87	67	21L ( Omicron )	21L ( Omicron )	BA.2
MISEQ	IHUCOVID-071595-Miseq2M/2022	68980	68980	57483	57735	57310	99.26	479.18	98.3	70	21L ( Omicron )	21L ( Omicron )	BA.2
NANOPORE	IHUCOVID-071595-N1M/2022		224851	197808		197796	87.97	2646.1	99.49	72	21L ( Omicron )	21L ( Omicron )	BA.2
MISEQ	IHUCOVID-071596-Miseq2M/2022	66308	66308	55257	55459	55066	99.29	460.42	98.14	69	21L ( Omicron )	21L ( Omicron )	BA.2
NANOPORE	IHUCOVID-071596-N1M/2022		168997	154478		154463	91.4	2066.39	98.48	64	21L ( Omicron )	21L ( Omicron )	BA.2
MISEQ	IHUCOVID-071597-Miseq2M/2022	106637	106637	88864	89091	88640	99.49	741.14	98.43	59	21K ( Omicron )	21K ( Omicron )	BA.1.1
NANOPORE	IHUCOVID-071597-N1M/2022		120847	113099		113037	93.54	1512.2	97.95	59	21K ( Omicron )	21K ( Omicron )	BA.1.1
MISEQ	IHUCOVID-071598-Miseq2M/2022	114889	114889	95741	95892	95496	99.59	798.46	98.45	57	21K ( Omicron )	21K ( Omicron )	BA.1.1
NANOPORE	IHUCOVID-071598-N1M/2022		119999	110752		110470	92.06	1477.86	98.62	55	21K ( Omicron )	21K ( Omicron )	BA.1.1
MISEQ	IHUCOVID-071599-Miseq2M/2022	59551	59551	49626	49729	49458	99.46	413.53	99.85	67	21L ( Omicron )	21L ( Omicron )	BA.2
NANOPORE	IHUCOVID-071599-N1M/2022		244360	224612		224607	91.92	3004.78	99.57	66	21L ( Omicron )	21L ( Omicron )	BA.2
MISEQ	IHUCOVID-071600-Miseq2M/2022	116402	116402	97002	97137	96708	99.56	808.6	95.78	56	21K ( Omicron )	21K ( Omicron )	BA.1.1
NANOPORE	IHUCOVID-071600-N1M/2022		87045	76983		76081	87.4	1017.81	94.03	42	21K ( Omicron )	21K ( Omicron )	None
MISEQ	IHUCOVID-071601-Miseq2M/2022	38290	38290	31908	31969	31813	99.51	265.99	97.61	66	21L ( Omicron )	21L ( Omicron )	BA.2
NANOPORE	IHUCOVID-071601-N1M/2022		135241	123826		123449	91.28	1651.49	96.87	63	21L ( Omicron )	21L ( Omicron )	BA.2
MISEQ	IHUCOVID-071602-Miseq2M/2022	65054	65054	54212	54380	54071	99.43	452.1	99.79	66	21L ( Omicron )	21L ( Omicron )	BA.2
NANOPORE	IHUCOVID-071602-N1M/2022		282181	247742		247653	87.76	3313.08	99.49	66	21L ( Omicron )	21L ( Omicron )	BA.2
MISEQ	IHUCOVID-071603-Miseq2M/2022	31820	31820	26517	26585	26453	99.5	221.18	97.65	71	21L ( Omicron )	21L ( Omicron )	BA.2
NANOPORE	IHUCOVID-071603-N1M/2022		209480	188689		188669	90.07	2524	99.12	66	21L ( Omicron )	21L ( Omicron )	BA.2
MISEQ	IHUCOVID-071604-Miseq2M/2022	29814	29814	24845	24928	24759	99.32	207.02	96.81	68	21L ( Omicron )	21L ( Omicron )	BA.2
NANOPORE	IHUCOVID-071604-N1M/2022		172062	156762		156698	91.07	2096.29	99.49	69	21L ( Omicron )	21L ( Omicron )	BA.2
MISEQ	IHUCOVID-071605-Miseq2M/2022	42220	42220	35183	35263	35068	99.45	293.21	96.19	65	21L ( Omicron )	21L ( Omicron )	BA.2
NANOPORE	IHUCOVID-071605-N1M/2022		203463	185428		185318	91.08	2479.17	97.61	61	21L ( Omicron )	21L ( Omicron )	BA.2
MISEQ	IHUCOVID-071606-Miseq2M/2022	61900	61900	51583	51615	51396	99.58	429.73	98.2	73	21L ( Omicron )	21L ( Omicron )	BA.2
NANOPORE	IHUCOVID-071606-N1M/2022		143070	125956		125425	87.67	1677.93	97.72	66	21L ( Omicron )	21L ( Omicron )	BA.2
MISEQ	IHUCOVID-071607-Miseq2M/2022	79082	79082	65902	66130	65747	99.42	549.72	99.1	72	21L ( Omicron )	21L ( Omicron )	BA.2
NANOPORE	IHUCOVID-071607-N1M/2022		102816	93312		92894	90.35	1242.73	98.57	67	21L ( Omicron )	21L ( Omicron )	BA.2
MISEQ	IHUCOVID-071608-Miseq2M/2022	37913	37913	31594	31786	31502	99.11	263.39	97.97	65	21L ( Omicron )	21L ( Omicron )	BA.2
NANOPORE	IHUCOVID-071608-N1M/2022		151219	136391		135755	89.77	1816.12	99.48	67	21L ( Omicron )	21L ( Omicron )	BA.2
MISEQ	IHUCOVID-071609-Miseq2M/2022	32760	32760	27300	27384	27229	99.43	227.67	98.06	70	21L ( Omicron )	21L ( Omicron )	BA.2
NANOPORE	IHUCOVID-071609-N1M/2022		266356	247150		245864	92.31	3289.15	99.25	69	21L ( Omicron )	21L ( Omicron )	BA.2
MISEQ	IHUCOVID-071610-Miseq2M/2022	36349	36349	30291	30481	30224	99.16	252.71	97.42	68	21L ( Omicron )	21L ( Omicron )	BA.2
NANOPORE	IHUCOVID-071610-N1M/2022		194849	180456		180317	92.54	2412.27	98.48	63	21L ( Omicron )	21L ( Omicron )	BA.2
MISEQ	IHUCOVID-071611-Miseq2M/2022	104828	104828	87357	87531	87147	99.56	728.65	92.54	57	21K ( Omicron )	21K ( Omicron )	BA.1.1.1
NANOPORE	IHUCOVID-071611-N1M/2022		78991	72623		72492	91.77	969.79	92.57	56	21K ( Omicron )	21K ( Omicron )	BA.1.1
MISEQ	IHUCOVID-071612-Miseq2M/2022	36614	36614	30512	30645	30449	99.36	254.59	97.71	62	21K ( Omicron )	21K ( Omicron )	BA.1.1.1
NANOPORE	IHUCOVID-071612-N1M/2022		144281	133878		133757	92.71	1789.39	98.69	61	21K ( Omicron )	21K ( Omicron )	BA.1.1
MISEQ	IHUCOVID-071613-Miseq2M/2022	65020	65020	54183	54226	54041	99.66	451.85	98.23	69	21L ( Omicron )	21L ( Omicron )	BA.2
NANOPORE	IHUCOVID-071613-N1M/2022		234065	208190		208076	88.9	2783.63	99.39	68	21L ( Omicron )	21L ( Omicron )	BA.2
MISEQ	IHUCOVID-071614-Miseq2M/2022	39494	39494	32912	33018	32838	99.45	274.57	97.23	69	21L ( Omicron )	21L ( Omicron )	BA.2
NANOPORE	IHUCOVID-071614-N1M/2022		148251	136297		136249	91.9	1822.73	98.48	63	21L ( Omicron )	21L ( Omicron )	BA.2
MISEQ	IHUCOVID-071615-Miseq2M/2022	99191	99191	82659	82830	82444	99.53	689.33	98.51	68	21L ( Omicron )	21L ( Omicron )	BA.2
NANOPORE	IHUCOVID-071615-N1M/2022		194912	174022		173964	89.25	2327.28	99.09	64	21L ( Omicron )	21L ( Omicron )	BA.2
MISEQ	IHUCOVID-071616-Miseq2M/2022	36912	36912	30760	30792	30651	99.54	256.28	94.21	61	21K ( Omicron )	21K ( Omicron )	BA.1.17
NANOPORE	IHUCOVID-071616-N1M/2022		179455	155450		149348	83.22	1997.97	97.8	61	21K ( Omicron )	21K ( Omicron )	BA.1
MISEQ	IHUCOVID-071617-Miseq2M/2022	31990	31990	26658	26748	26566	99.32	222.12	96.36	65	21L ( Omicron )	21L ( Omicron )	BA.2
NANOPORE	IHUCOVID-071617-N1M/2022		131404	122715		122375	93.13	1637.12	98.62	68	21L ( Omicron )	21L ( Omicron )	BA.2
MISEQ	IHUCOVID-071618-Miseq2M/2022	72863	72863	60719	60909	60598	99.49	506.67	91.52	44	21M ( Omicron )	21M ( Omicron )	B.1.1.529
NANOPORE	IHUCOVID-071618-N1M/2022		76683	69144		68175	88.9	912.04	90.84	40	21K ( Omicron )	21K ( Omicron )	None
MISEQ	IHUCOVID-071619-Miseq2M/2022	34555	34555	28796	28865	28723	99.51	240.16	96.45	55	21K ( Omicron )	21K ( Omicron )	BA.1
NANOPORE	IHUCOVID-071619-N1M/2022		101241	92791		92617	91.48	1239.02	98.64	50	21K ( Omicron )	21K ( Omicron )	BA.1
MISEQ	IHUCOVID-071620-Miseq2M/2022	51023	51023	42519	42699	42432	99.37	354.78	95.24	61	21L ( Omicron )	21L ( Omicron )	BA.2
NANOPORE	IHUCOVID-071620-N1M/2022		213341	190872		189850	88.99	2539.8	98.67	63	21L ( Omicron )	21L ( Omicron )	BA.2
MISEQ	IHUCOVID-071621-Miseq2M/2022	73258	73258	61048	61117	60869	99.59	508.94	97.38	58	21K ( Omicron )	21K ( Omicron )	BA.1
NANOPORE	IHUCOVID-071621-N1M/2022		191143	164797		162504	85.02	2173.97	98.03	57	21K ( Omicron )	21K ( Omicron )	BA.1
MISEQ	IHUCOVID-071622-Miseq2M/2022	39677	39677	33064	33146	32976	99.49	275.72	98.05	68	21L ( Omicron )	21L ( Omicron )	BA.2
NANOPORE	IHUCOVID-071622-N1M/2022		239118	216125		216072	90.36	2890.6	99.48	69	21L ( Omicron )	21L ( Omicron )	BA.2
MISEQ	IHUCOVID-071623-Miseq2M/2022	83100	83100	69250	69397	69092	99.56	577.69	97.23	69	21L ( Omicron )	21L ( Omicron )	BA.2
NANOPORE	IHUCOVID-071623-N1M/2022		121102	109441		108359	89.48	1449.62	97.61	63	21L ( Omicron )	21L ( Omicron )	BA.2
MISEQ	IHUCOVID-071624-Miseq2M/2022	31976	31976	26647	26768	26582	99.31	222.26	97.9	67	21L ( Omicron )	21L ( Omicron )	BA.2
NANOPORE	IHUCOVID-071624-N1M/2022		194529	180380		180021	92.54	2408.31	98.62	67	21L ( Omicron )	21L ( Omicron )	BA.2
MISEQ	IHUCOVID-071625-Miseq2M/2022	45232	45232	37693	37765	37553	99.44	313.99	97.66	66	21L ( Omicron )	21L ( Omicron )	BA.2
NANOPORE	IHUCOVID-071625-N1M/2022		181049	164590		163974	90.57	2193.63	99.49	66	21L ( Omicron )	21L ( Omicron )	BA.2
MISEQ	IHUCOVID-071626-Miseq2M/2022	37355	37355	31129	31302	31037	99.15	259.51	98	72	21L ( Omicron )	21L ( Omicron )	BA.2
NANOPORE	IHUCOVID-071626-N1M/2022		236379	215220		215203	91.04	2878.97	98.48	68	21L ( Omicron )	21L ( Omicron )	BA.2
MISEQ	IHUCOVID-071627-Miseq2M/2022	28508	28508	23757	23783	23685	99.59	198.04	96.05	67	21L ( Omicron )	21L ( Omicron )	BA.2
NANOPORE	IHUCOVID-071627-N1M/2022		215402	200615		200252	92.97	2678.96	98.45	61	21L ( Omicron )	21L ( Omicron )	BA.2
MISEQ	IHUCOVID-071628-Miseq2M/2022	55847	55847	46539	46753	46434	99.32	388.24	46.53	27	VAR_IND	VAR_IND	None
NANOPORE	IHUCOVID-071628-N1M/2022		2361	1414		1398	59.21	18.7	25.11	13	VAR_IND	VAR_IND	None
MISEQ	IHUCOVID-071629-Miseq2M/2022	43484	43484	36237	36363	36150	99.41	302.26	97.64	69	21L ( Omicron )	21L ( Omicron )	BA.2
NANOPORE	IHUCOVID-071629-N1M/2022		195724	172953		172900	88.34	2313.04	98.48	64	21L ( Omicron )	21L ( Omicron )	BA.2
MISEQ	IHUCOVID-071630-Miseq2M/2022	55769	55769	46474	46523	46341	99.61	387.47	97.46	68	21L ( Omicron )	21L ( Omicron )	BA.2
NANOPORE	IHUCOVID-071630-N1M/2022		196367	179809		178637	90.97	2389.79	99.48	69	21L ( Omicron )	21L ( Omicron )	BA.2
MISEQ	IHUCOVID-071631-Miseq2M/2022	39511	39511	32926	32998	32866	99.6	274.8	98.72	70	21L ( Omicron )	21L ( Omicron )	BA.2
NANOPORE	IHUCOVID-071631-N1M/2022		267055	238254		238219	89.2	3186.88	99.09	66	21L ( Omicron )	21L ( Omicron )	BA.2
MISEQ	IHUCOVID-071632-Miseq2M/2022	39822	39822	33185	33362	33098	99.21	276.74	97.38	48	21M ( Omicron )	21M ( Omicron )	BA.1.1
NANOPORE	IHUCOVID-071632-N1M/2022		180332	168031		167474	92.87	2240.45	98.57	45	21K ( Omicron )	21K ( Omicron )	None
MISEQ	IHUCOVID-071633-Miseq2M/2022	40944	40944	34120	34323	34037	99.17	284.59	98.27	70	21L ( Omicron )	21L ( Omicron )	BA.2
NANOPORE	IHUCOVID-071633-N1M/2022		194243	177388		177341	91.3	2372.45	98.48	64	21L ( Omicron )	21L ( Omicron )	BA.2
MISEQ	IHUCOVID-071634-Miseq2M/2022	46895	46895	39079	39134	38949	99.53	325.66	97.44	70	21L ( Omicron )	21L ( Omicron )	BA.2
NANOPORE	IHUCOVID-071634-N1M/2022		195210	181800		181673	93.07	2430.41	99.18	65	21L ( Omicron )	21L ( Omicron )	BA.2
MISEQ	IHUCOVID-071635-Miseq2M/2022	57118	57118	47598	47645	47464	99.62	396.86	97.86	70	21L ( Omicron )	21L ( Omicron )	BA.2
NANOPORE	IHUCOVID-071635-N1M/2022		271260	251907		251045	92.55	3358.46	99.11	65	21L ( Omicron )	21L ( Omicron )	BA.2
MISEQ	IHUCOVID-071636-Miseq2M/2022	47250	47250	39375	39427	39274	99.61	328.38	97.73	60	21K ( Omicron )	21K ( Omicron )	BA.1.1
NANOPORE	IHUCOVID-071636-N1M/2022		199487	184245		183924	92.2	2460.52	98.97	60	21K ( Omicron )	21K ( Omicron )	BA.1.1
MISEQ	IHUCOVID-071637-Miseq2M/2022	42122	42122	35102	35177	34969	99.41	292.38	98.36	60	21K ( Omicron )	21K ( Omicron )	BA.1.1
NANOPORE	IHUCOVID-071637-N1M/2022		167068	155735		155687	93.19	2082.77	98.97	60	21K ( Omicron )	21K ( Omicron )	BA.1.1
MISEQ	IHUCOVID-071638-Miseq2M/2022	132530	132530	110442	110838	110075	99.31	920.36	97.94	60	21K ( Omicron )	21K ( Omicron )	BA.1.1
NANOPORE	IHUCOVID-071638-N1M/2022		198236	179622		179448	90.52	2400.64	98.09	60	21K ( Omicron )	21K ( Omicron )	BA.1.1
MISEQ	IHUCOVID-071639-Miseq2M/2022	63864	63864	53220	53398	53075	99.4	443.77	98.09	67	21L ( Omicron )	21L ( Omicron )	BA.2
NANOPORE	IHUCOVID-071639-N1M/2022		89151	79390		79062	88.68	1057.69	96.85	62	21L ( Omicron )	21L ( Omicron )	BA.2
MISEQ	IHUCOVID-071640-Miseq2M/2022	52220	52220	43517	43652	43395	99.41	362.83	95.06	64	21L ( Omicron )	21L ( Omicron )	BA.2
NANOPORE	IHUCOVID-071640-N1M/2022		127861	118970		118759	92.88	1588.75	96.46	65	21L ( Omicron )	21L ( Omicron )	BA.2
MISEQ	IHUCOVID-071641-Miseq2M/2022	48328	48328	40273	40359	40133	99.44	335.56	97.67	69	21L ( Omicron )	21L ( Omicron )	BA.2
NANOPORE	IHUCOVID-071641-N1M/2022		208195	189973		189960	91.24	2541.27	99.44	68	21L ( Omicron )	21L ( Omicron )	BA.2
MISEQ	IHUCOVID-071642-Miseq2M/2022	33228	33228	27690	27737	27622	99.59	230.95	95.46	66	21L ( Omicron )	21L ( Omicron )	BA.2
NANOPORE	IHUCOVID-071642-N1M/2022		195458	178393		176656	90.38	2363.29	98.48	63	21L ( Omicron )	21L ( Omicron )	BA.2
MISEQ	IHUCOVID-071643-Miseq2M/2022	69120	69120	57600	57686	57447	99.59	480.33	97.85	71	21L ( Omicron )	21L ( Omicron )	BA.2
NANOPORE	IHUCOVID-071643-N1M/2022		97449	89409		89331	91.67	1195.06	96.46	70	21L ( Omicron )	21L ( Omicron )	BA.2
MISEQ	IHUCOVID-071644-Miseq2M/2022	43088	43088	35907	35955	35809	99.59	299.41	97.46	71	21L ( Omicron )	21L ( Omicron )	BA.2
NANOPORE	IHUCOVID-071644-N1M/2022		153954	144301		144265	93.71	1929.97	98.48	65	21L ( Omicron )	21L ( Omicron )	BA.2
MISEQ	IHUCOVID-071645-Miseq2M/2022	72523	72523	60436	60777	60274	99.17	503.96	98.37	69	21L ( Omicron )	21L ( Omicron )	BA.2
NANOPORE	IHUCOVID-071645-N1M/2022		114113	104505		104307	91.41	1395.41	98	67	21L ( Omicron )	21L ( Omicron )	BA.2
MISEQ	IHUCOVID-071646-Miseq2M/2022	127030	127030	105858	106141	105665	99.55	883.49	99.05	66	21L ( Omicron )	21L ( Omicron )	BA.2
NANOPORE	IHUCOVID-071646-N1M/2022		136267	127268		127241	93.38	1702.22	98.48	61	21L ( Omicron )	21L ( Omicron )	BA.2
MISEQ	IHUCOVID-071647-Miseq2M/2022	42701	42701	35584	35677	35498	99.5	296.81	99.56	68	21L ( Omicron )	21L ( Omicron )	BA.2
NANOPORE	IHUCOVID-071647-N1M/2022		137400	125004		124987	90.97	1672.07	99.11	64	21L ( Omicron )	21L ( Omicron )	BA.2
MISEQ	IHUCOVID-071648-Miseq2M/2022	71510	71510	59592	59663	59375	99.52	496.45	98.71	68	21L ( Omicron )	21L ( Omicron )	BA.2
NANOPORE	IHUCOVID-071648-N1M/2022		218654	201146		201049	91.95	2689.62	99.11	63	21L ( Omicron )	21L ( Omicron )	BA.2
MISEQ	IHUCOVID-071649-Miseq2M/2022	72398	72398	60332	60601	60179	99.3	503.17	97.73	70	21L ( Omicron )	21L ( Omicron )	BA.2
NANOPORE	IHUCOVID-071649-N1M/2022		130103	121445		121430	93.33	1624.48	97.61	64	21L ( Omicron )	21L ( Omicron )	BA.2
MISEQ	IHUCOVID-071650-Miseq2M/2022	54042	54042	45035	45091	44844	99.45	374.95	96.44	67	21L ( Omicron )	21L ( Omicron )	BA.2
NANOPORE	IHUCOVID-071650-N1M/2022		184449	173107		173030	93.81	2314.78	97.61	61	21L ( Omicron )	21L ( Omicron )	BA.2
MISEQ	IHUCOVID-071651-Miseq2M/2022	48106	48106	40088	40198	39878	99.2	333.43	95	62	21K ( Omicron )	21K ( Omicron )	BA.1.17
NANOPORE	IHUCOVID-071651-N1M/2022		174189	159559		159508	91.57	2133.89	96.93	61	21K ( Omicron )	21K ( Omicron )	BA.1
MISEQ	IHUCOVID-071652-Miseq2M/2022	55326	55326	46105	46271	45963	99.33	384.31	98.88	61	21K ( Omicron )	21K ( Omicron )	BA.1.17
NANOPORE	IHUCOVID-071652-N1M/2022		190145	165648		165638	87.11	2215.89	99.57	62	21K ( Omicron )	21K ( Omicron )	BA.1
MISEQ	IHUCOVID-071653-Miseq2M/2022	26815	26815	22346	22338	22259	99.65	186.11	97.49	69	21L ( Omicron )	21L ( Omicron )	BA.2
NANOPORE	IHUCOVID-071653-N1M/2022		160957	148627		148506	92.26	1986.7	98.57	64	21L ( Omicron )	21L ( Omicron )	BA.2
MISEQ	IHUCOVID-071654-Miseq2M/2022	62059	62059	51716	51825	51598	99.56	431.42	99.78	71	21L ( Omicron )	21L ( Omicron )	BA.2
NANOPORE	IHUCOVID-071654-N1M/2022		131717	119372		119364	90.62	1596.84	99.49	71	21L ( Omicron )	21L ( Omicron )	BA.2
MISEQ	IHUCOVID-071655-Miseq2M/2022	49484	49484	41237	41453	41118	99.19	343.8	98.42	71	21L ( Omicron )	21L ( Omicron )	BA.2
NANOPORE	IHUCOVID-071655-N1M/2022		162132	147961		147918	91.23	1978.84	98.62	71	21L ( Omicron )	21L ( Omicron )	BA.2
MISEQ	IHUCOVID-071656-Miseq2M/2022	38658	38658	32215	32312	32125	99.42	268.6	98.32	56	21K ( Omicron )	21K ( Omicron )	BA.1.1
NANOPORE	IHUCOVID-071656-N1M/2022		249926	230425		230008	92.03	3077.03	99.58	56	21K ( Omicron )	21K ( Omicron )	BA.1.1
MISEQ	IHUCOVID-071657-Miseq2M/2022	83736	83736	69780	69985	69565	99.4	581.65	94.7	62	21K ( Omicron )	21K ( Omicron )	BA.1
NANOPORE	IHUCOVID-071657-N1M/2022		165756	144489		138606	83.62	1854.26	96.47	62	21K ( Omicron )	21K ( Omicron )	BA.1
MISEQ	IHUCOVID-071658-Miseq2M/2022	81980	81980	68317	68593	68142	99.34	569.75	95.31	48	21M ( Omicron )	21M ( Omicron )	B.1.1.529
NANOPORE	IHUCOVID-071658-N1M/2022		108601	97382		96265	88.64	1287.83	95.73	43	21M ( Omicron )	21M ( Omicron )	None
MISEQ	IHUCOVID-071659-Miseq2M/2022	70855	70855	59046	59098	58849	99.58	492.05	97.21	58	21K ( Omicron )	21K ( Omicron )	BA.1.1.1
NANOPORE	IHUCOVID-071659-N1M/2022		253122	229055		227870	90.02	3048.43	98.69	57	21K ( Omicron )	21K ( Omicron )	BA.1.1
MISEQ	IHUCOVID-071660-Miseq2M/2022	77256	77256	64380	64559	64164	99.39	536.49	97.23	68	21L ( Omicron )	21L ( Omicron )	BA.2
NANOPORE	IHUCOVID-071660-N1M/2022		208581	187334		185810	89.08	2485.75	96.93	68	21L ( Omicron )	21L ( Omicron )	BA.2
MISEQ	IHUCOVID-071661-Miseq2M/2022	44502	44502	37085	37171	36996	99.53	309.33	98.4	70	21L ( Omicron )	21L ( Omicron )	BA.2
NANOPORE	IHUCOVID-071661-N1M/2022		124719	116089		115976	92.99	1551.52	98.48	64	21L ( Omicron )	21L ( Omicron )	BA.2
MISEQ	IHUCOVID-071662-Miseq2M/2022	145073	145073	120894	121151	120539	99.49	1007.85	97.76	68	21L ( Omicron )	21L ( Omicron )	BA.2
NANOPORE	IHUCOVID-071662-N1M/2022		89229	79491		78303	87.76	1047.53	92.75	59	21L ( Omicron )	21L ( Omicron )	BA.2
MISEQ	IHUCOVID-071663-Miseq2M/2022	51618	51618	43015	43118	42887	99.46	358.59	99.8	62	21K ( Omicron )	21K ( Omicron )	BA.1.1
NANOPORE	IHUCOVID-071663-N1M/2022		251703	232379		232325	92.3	3108.03	99.57	62	21K ( Omicron )	21K ( Omicron )	BA.1.1
MISEQ	IHUCOVID-071664-Miseq2M/2022	56026	56026	46688	46700	46513	99.6	388.9	97.6	63	21L ( Omicron )	21L ( Omicron )	BA.2
NANOPORE	IHUCOVID-071664-N1M/2022		96093	90735		90612	94.3	1212.2	98.68	64	21L ( Omicron )	21L ( Omicron )	BA.2
MISEQ	IHUCOVID-071665-Miseq2M/2022	85597	85597	71331	71570	71131	99.39	594.74	97.77	59	21K ( Omicron )	21K ( Omicron )	BA.1
NANOPORE	IHUCOVID-071665-N1M/2022		173520	161061		160997	92.78	2153.81	98.69	59	21K ( Omicron )	21K ( Omicron )	BA.1
MISEQ	IHUCOVID-071666-Miseq2M/2022	51232	51232	42693	42792	42586	99.52	356.07	97.51	71	21L ( Omicron )	21L ( Omicron )	BA.2
NANOPORE	IHUCOVID-071666-N1M/2022		268105	242363		242111	90.3	3238.94	99.57	70	21L ( Omicron )	21L ( Omicron )	BA.2
MISEQ	IHUCOVID-071667-Miseq2M/2022	62136	62136	51780	51773	51551	99.57	431.03	95.47	69	21L ( Omicron )	21L ( Omicron )	BA.2
NANOPORE	IHUCOVID-071667-N1M/2022		128328	119003		118700	92.5	1587.96	96.87	66	21L ( Omicron )	21L ( Omicron )	BA.2
MISEQ	IHUCOVID-071668-Miseq2M/2022	80474	80474	67062	67289	66911	99.44	559.46	99.09	68	21L ( Omicron )	21L ( Omicron )	BA.2
NANOPORE	IHUCOVID-071668-N1M/2022		228479	205766		205732	90.04	2752.27	99.49	68	21L ( Omicron )	21L ( Omicron )	BA.2
MISEQ	IHUCOVID-071669-Miseq2M/2022	64247	64247	53539	53679	53373	99.43	446.26	98.33	58	21K ( Omicron )	21K ( Omicron )	BA.1.1
NANOPORE	IHUCOVID-071669-N1M/2022		163306	151047		151013	92.47	2020.24	98.69	58	21K ( Omicron )	21K ( Omicron )	BA.1.1
MISEQ	IHUCOVID-071670-Miseq2M/2022	95434	95434	79528	79696	79325	99.53	663.25	99.79	72	21L ( Omicron )	21L ( Omicron )	BA.2
NANOPORE	IHUCOVID-071670-N1M/2022		236550	216251		216202	91.4	2892.33	99.32	71	21L ( Omicron )	21L ( Omicron )	BA.2
MISEQ	IHUCOVID-071671-Miseq2M/2022	68690	68690	57242	57353	57119	99.59	477.58	98.4	56	21K ( Omicron )	21K ( Omicron )	BA.1.1.1
NANOPORE	IHUCOVID-071671-N1M/2022		125529	115798		115752	92.21	1548.52	99.48	47	21K ( Omicron )	21K ( Omicron )	BA.1.1
MISEQ	IHUCOVID-071672-Miseq2M/2022	52882	52882	44068	44238	43891	99.22	366.98	98.79	71	21L ( Omicron )	21L ( Omicron )	BA.2
NANOPORE	IHUCOVID-071672-N1M/2022		471105	422273		422213	89.62	5648.33	99.48	70	21L ( Omicron )	21L ( Omicron )	BA.2
MISEQ	IHUCOVID-071673-Miseq2M/2022	100087	100087	83406	83580	83141	99.47	695.16	97.39	73	21L ( Omicron )	21L ( Omicron )	BA.2
NANOPORE	IHUCOVID-071673-N1M/2022		125607	112429		112089	89.24	1499.52	96.15	62	21L ( Omicron )	21L ( Omicron )	BA.2
MISEQ	IHUCOVID-071674-Miseq2M/2022	57832	57832	48193	48294	48089	99.58	402.08	97.7	68	21L ( Omicron )	21L ( Omicron )	BA.2
NANOPORE	IHUCOVID-071674-N1M/2022		374321	340308		340244	90.9	4551.76	99.12	63	21L ( Omicron )	21L ( Omicron )	BA.2
MISEQ	IHUCOVID-071675-Miseq2M/2022	77880	77880	64900	64941	64623	99.51	540.33	96.76	69	21L ( Omicron )	21L ( Omicron )	BA.2
NANOPORE	IHUCOVID-071675-N1M/2022		159073	148878		148833	93.56	1991.08	97.61	65	21L ( Omicron )	21L ( Omicron )	BA.2
MISEQ	IHUCOVID-071676-Miseq2M/2022	90953	90953	75794	75960	75583	99.5	631.96	97.71	62	21K ( Omicron )	21K ( Omicron )	BA.1.1
NANOPORE	IHUCOVID-071676-N1M/2022		156177	141058		140492	89.96	1879.49	98.69	61	21K ( Omicron )	21K ( Omicron )	BA.1
MISEQ	IHUCOVID-071677-Miseq2M/2022	69420	69420	57850	57935	57705	99.6	482.48	98.34	58	21K ( Omicron )	21K ( Omicron )	BA.1.1.1
NANOPORE	IHUCOVID-071677-N1M/2022		100596	89004		88792	88.27	1187.85	97.88	56	21K ( Omicron )	21K ( Omicron )	BA.1.1
MISEQ	IHUCOVID-071678-Miseq2M/2022	91745	91745	76454	76667	76145	99.32	636.66	99.7	71	21L ( Omicron )	21L ( Omicron )	BA.2
NANOPORE	IHUCOVID-071678-N1M/2022		168229	153392		153329	91.14	2051.22	98.48	65	21L ( Omicron )	21L ( Omicron )	BA.2
MISEQ	IHUCOVID-071679-Miseq2M/2022	72642	72642	60535	60828	60341	99.2	504.52	98.41	70	21L ( Omicron )	21L ( Omicron )	BA.2
NANOPORE	IHUCOVID-071679-N1M/2022		223609	207987		207563	92.82	2776.76	99.48	70	21L ( Omicron )	21L ( Omicron )	BA.2
MISEQ	IHUCOVID-071680-Miseq2M/2022	77932	77932	64943	65082	64791	99.55	541.73	98.41	57	21K ( Omicron )	21K ( Omicron )	BA.1
NANOPORE	IHUCOVID-071680-N1M/2022		132933	124172		123809	93.14	1656.31	97.95	57	21K ( Omicron )	21K ( Omicron )	BA.1
MISEQ	IHUCOVID-071681-Miseq2M/2022	100661	100661	83884	84092	83654	99.48	699.45	99.9	67	21L ( Omicron )	21L ( Omicron )	BA.2
NANOPORE	IHUCOVID-071681-N1M/2022		232060	208857		208833	89.99	2793.75	99.58	66	21L ( Omicron )	21L ( Omicron )	BA.2
MISEQ	IHUCOVID-071682-Miseq2M/2022	105042	105042	87535	87759	87202	99.37	729.11	90.83	58	21L ( Omicron )	21L ( Omicron )	BA.2
NANOPORE	IHUCOVID-071682-N1M/2022		52279	48663		48371	92.52	647.1	89.1	55	21L ( Omicron )	21L ( Omicron )	BA.2
MISEQ	IHUCOVID-071683-Miseq2M/2022	83002	83002	69168	69450	68990	99.34	576.84	98.38	69	21L ( Omicron )	21L ( Omicron )	BA.2
NANOPORE	IHUCOVID-071683-N1M/2022		268466	245437		245375	91.4	3282.61	99.48	69	21L ( Omicron )	21L ( Omicron )	BA.2
